# Supplementary material for: Latitudinal Variation in the Molecular Diversity and Community Composition of Symbiodiniaceae in Coral From the South China Sea
Source: Front Microbiol. 2019 Jun 18;10:1278. doi: 10.3389/fmicb.2019.01278 (PMC6591375; doi:10.3389/fmicb.2019.01278)
Supplement: Supplementary file 1 [file Table_1.XLS]

## Sheet: Sheet1
Sample name	Samping areas	Sampling coral habitats	longitude	Latitude	Coral genues	Coral species	* Increased samples are marked in red
AP1	High latitude coral communities (no reef)	Daya Bay	E114°33′_114°39′	N22°34′_22°39′	Porties	Porites lutea
AP2	High latitude coral communities (no reef)	Daya Bay	E114°33′_114°39′	N22°34′_22°39′	Porties	Porites lutea
AP3	High latitude coral communities (no reef)	Daya Bay	E114°33′_114°39′	N22°34′_22°39′	Porties	Porites lutea
AP4	High latitude coral communities (no reef)	Daya Bay	E114°33′_114°39′	N22°34′_22°39′	Porties	Porites lutea
AP5	High latitude coral communities (no reef)	Daya Bay	E114°33′_114°39′	N22°34′_22°39′	Porties	Porites lutea
AP6	High latitude coral communities (no reef)	Daya Bay	E114°33′_114°39′	N22°34′_22°39′	Porties	Porites lutea
AF6	High latitude coral communities (no reef)	Daya Bay	E114°33′_114°39′	N22°34′_22°39′	Favia	Favia palauensis
AF7	High latitude coral communities (no reef)	Daya Bay	E114°33′_114°39′	N22°34′_22°39′	Favia	Favia palauensis
AF8	High latitude coral communities (no reef)	Daya Bay	E114°33′_114°39′	N22°34′_22°39′	Favia	Favia palauensis
AF9	High latitude coral communities (no reef)	Daya Bay	E114°33′_114°39′	N22°34′_22°39′	Favia	Favia palauensis
AF10	High latitude coral communities (no reef)	Daya Bay	E114°33′_114°39′	N22°34′_22°39′	Favia	Favia palauensis
APL4	High latitude coral communities (no reef)	Daya Bay	E114°33′_114°39′	N22°34′_22°39′	Plesiastrea	Plesiastrea versipora
APL5	High latitude coral communities (no reef)	Daya Bay	E114°33′_114°39′	N22°34′_22°39′	Plesiastrea	Plesiastrea versipora
APL1	High latitude coral communities (no reef)	Daya Bay	E114°33′_114°39′	N22°34′_22°39′	Plesiastrea	Plesiastrea versipora
APL2	High latitude coral communities (no reef)	Daya Bay	E114°33′_114°39′	N22°34′_22°39′	Plesiastrea	Plesiastrea versipora
AM1	High latitude coral communities (no reef)	Daya Bay	E114°33′_114°39′	N22°34′_22°39′	Montipora	Motipora efflorescens
AM2	High latitude coral communities (no reef)	Daya Bay	E114°33′_114°39′	N22°34′_22°39′	Montipora	Motipora efflorescens
AM3	High latitude coral communities (no reef)	Daya Bay	E114°33′_114°39′	N22°34′_22°39′	Montipora	Motipora efflorescens
AM4	High latitude coral communities (no reef)	Daya Bay	E114°33′_114°39′	N22°34′_22°39′	Montipora	Motipora efflorescens
AM5	High latitude coral communities (no reef)	Daya Bay	E114°33′_114°39′	N22°34′_22°39′	Montipora	Motipora efflorescens
AA1	High latitude coral communities (no reef)	Daya Bay	E114°33′_114°39′	N22°34′_22°39′	Acropora	Acropora formosa
AA2	High latitude coral communities (no reef)	Daya Bay	E114°33′_114°39′	N22°34′_22°39′	Acropora	Acropora formosa
AA3	High latitude coral communities (no reef)	Daya Bay	E114°33′_114°39′	N22°34′_22°39′	Acropora	Acropora formosa
AA4	High latitude coral communities (no reef)	Daya Bay	E114°33′_114°39′	N22°34′_22°39′	Acropora	Acropora formosa
AA5	High latitude coral communities (no reef)	Daya Bay	E114°33′_114°39′	N22°34′_22°39′	Acropora	Acropora formosa
AF1	High latitude coral communities (no reef)	Fangchenggang	E108°31′_108°33′	N21°56′ _21°58′	Favia	Favia palauensis
AF2	High latitude coral communities (no reef)	Fangchenggang	E108°31′_108°33′	N21°56′ _21°58′	Favia	Favia palauensis
AF3	High latitude coral communities (no reef)	Fangchenggang	E108°31′_108°33′	N21°56′ _21°58′	Favia	Favia palauensis
AF4	High latitude coral communities (no reef)	Fangchenggang	E108°31′_108°33′	N21°56′ _21°58′	Favia	Favia palauensis
AF5	High latitude coral communities (no reef)	Fangchenggang	E108°31′_108°33′	N21°56′ _21°58′	Favia	Favia palauensis
APL3	High latitude coral communities (no reef)	Fangchenggang	E108°31′_108°33′	N21°56′ _21°58′	Plesiastrea	Plesiastrea versipora
APL6	High latitude coral communities (no reef)	Fangchenggang	E108°31′_108°33′	N21°56′ _21°58′	Plesiastrea	Plesiastrea versipora
APL7	High latitude coral communities (no reef)	Fangchenggang	E108°31′_108°33′	N21°56′ _21°58′	Plesiastrea	Plesiastrea versipora
APL8	High latitude coral communities (no reef)	Fangchenggang	E108°31′_108°33′	N21°56′ _21°58′	Plesiastrea	Plesiastrea versipora
APL9	High latitude coral communities (no reef)	Fangchenggang	E108°31′_108°33′	N21°56′ _21°58′	Plesiastrea	Plesiastrea versipora
APL10	High latitude coral communities (no reef)	Fangchenggang	E108°31′_108°33′	N21°56′ _21°58′	Plesiastrea	Plesiastrea versipora
BP1	High latitude coral reefs	Weizhou Island	E109°04′_109°08′	N21°00′ _21°04′	Porties	Porites lutea
BP2	High latitude coral reefs	Weizhou Island	E109°04′_109°08′	N21°00′ _21°04′	Porties	Porites lutea
BP3	High latitude coral reefs	Weizhou Island	E109°04′_109°08′	N21°00′ _21°04′	Porties	Porites lutea
BP4	High latitude coral reefs	Weizhou Island	E109°04′_109°08′	N21°00′ _21°04′	Porties	Porites lutea
BP5	High latitude coral reefs	Weizhou Island	E109°04′_109°08′	N21°00′ _21°04′	Porties	Porites lutea
BP6	High latitude coral reefs	Weizhou Island	E109°04′_109°08′	N21°00′ _21°04′	Porties	Porites lutea
BP7	High latitude coral reefs	Weizhou Island	E109°04′_109°08′	N21°00′ _21°04′	Porties	Porites lutea
BF1	High latitude coral reefs	Weizhou Island	E109°04′_109°08′	N21°00′ _21°04′	Favia	Favia palauensis
BF2	High latitude coral reefs	Weizhou Island	E109°04′_109°08′	N21°00′ _21°04′	Favia	Favia palauensis
BF3	High latitude coral reefs	Weizhou Island	E109°04′_109°08′	N21°00′ _21°04′	Favia	Favia palauensis
BF4	High latitude coral reefs	Weizhou Island	E109°04′_109°08′	N21°00′ _21°04′	Favia	Favia palauensis
BF5	High latitude coral reefs	Weizhou Island	E109°04′_109°08′	N21°00′ _21°04′	Favia	Favia palauensis
BF6	High latitude coral reefs	Weizhou Island	E109°04′_109°08′	N21°00′ _21°04′	Favia	Favia palauensis
BPL1	High latitude coral reefs	Weizhou Island	E109°04′_109°08′	N21°00′ _21°04′	Plesiastrea	Plesiastrea versipora
BPL4	High latitude coral reefs	Weizhou Island	E109°04′_109°08′	N21°00′ _21°04′	Plesiastrea	Plesiastrea versipora
BPL5	High latitude coral reefs	Weizhou Island	E109°04′_109°08′	N21°00′ _21°04′	Plesiastrea	Plesiastrea versipora
BM1	High latitude coral reefs	Weizhou Island	E109°04′_109°08′	N21°00′ _21°04′	Montipora	Motipora efflorescens
BM2	High latitude coral reefs	Weizhou Island	E109°04′_109°08′	N21°00′ _21°04′	Montipora	Motipora efflorescens
BM4	High latitude coral reefs	Weizhou Island	E109°04′_109°08′	N21°00′ _21°04′	Montipora	Motipora efflorescens
BM5	High latitude coral reefs	Weizhou Island	E109°04′_109°08′	N21°00′ _21°04′	Montipora	Motipora efflorescens
BM6	High latitude coral reefs	Weizhou Island	E109°04′_109°08′	N21°00′ _21°04′	Montipora	Motipora efflorescens
BM7	High latitude coral reefs	Weizhou Island	E109°04′_109°08′	N21°00′ _21°04′	Montipora	Motipora efflorescens
BA1	High latitude coral reefs	Weizhou Island	E109°04′_109°08′	N21°00′ _21°04′	Acropora	Acropora formosa
BA2	High latitude coral reefs	Weizhou Island	E109°04′_109°08′	N21°00′ _21°04′	Acropora	Acropora formosa
BA3	High latitude coral reefs	Weizhou Island	E109°04′_109°08′	N21°00′ _21°04′	Acropora	Acropora formosa
BA4	High latitude coral reefs	Weizhou Island	E109°04′_109°08′	N21°00′ _21°04′	Acropora	Acropora formosa
BA5	High latitude coral reefs	Weizhou Island	E109°04′_109°08′	N21°00′ _21°04′	Acropora	Acropora formosa
BA6	High latitude coral reefs	Weizhou Island	E109°04′_109°08′	N21°00′ _21°04′	Acropora	Acropora formosa
BP8	High latitude coral reefs	Leizhou Peninsula	E109°54′_109°55′	N20°13′ _20°18′	Porties	Porites lutea
BP9	High latitude coral reefs	Leizhou Peninsula	E109°54′_109°55′	N20°13′ _20°18′	Porties	Porites lutea
BP10	High latitude coral reefs	Leizhou Peninsula	E109°54′_109°55′	N20°13′ _20°18′	Porties	Porites lutea
BPL2	High latitude coral reefs	Leizhou Peninsula	E109°54′_109°55′	N20°13′ _20°18′	Plesiastrea	Plesiastrea versipora
BPL3	High latitude coral reefs	Leizhou Peninsula	E109°54′_109°55′	N20°13′ _20°18′	Plesiastrea	Plesiastrea versipora
BM3	High latitude coral reefs	Leizhou Peninsula	E109°54′_109°55′	N20°13′ _20°18′	Montipora	Motipora efflorescens
CP1	Intermediate latitude coral reefs	Beijiao	E111°28′_111°31′	N17°06′ _17°07′	Porties	Porites lutea
CP2	Intermediate latitude coral reefs	Beijiao	E111°28′_111°31′	N17°06′ _17°07′	Porties	Porites lutea
CP3	Intermediate latitude coral reefs	Beijiao	E111°28′_111°31′	N17°06′ _17°07′	Porties	Porites lutea
CP4	Intermediate latitude coral reefs	Beijiao	E111°28′_111°31′	N17°06′ _17°07′	Porties	Porites lutea
CP5	Intermediate latitude coral reefs	Beijiao	E111°28′_111°31′	N17°06′ _17°07′	Porties	Porites lutea
CP6	Intermediate latitude coral reefs	Beijiao	E111°28′_111°31′	N17°06′ _17°07′	Porties	Porites lutea
CF1	Intermediate latitude coral reefs	Beijiao	E111°28′_111°31′	N17°06′ _17°07′	Favia	Favia palauensis
CF2	Intermediate latitude coral reefs	Beijiao	E111°28′_111°31′	N17°06′ _17°07′	Favia	Favia palauensis
CF3	Intermediate latitude coral reefs	Beijiao	E111°28′_111°31′	N17°06′ _17°07′	Favia	Favia palauensis
CF4	Intermediate latitude coral reefs	Beijiao	E111°28′_111°31′	N17°06′ _17°07′	Favia	Favia palauensis
CPL1	Intermediate latitude coral reefs	Beijiao	E111°28′_111°31′	N17°06′ _17°07′	Plesiastrea	Plesiastrea versipora
CPL2	Intermediate latitude coral reefs	Beijiao	E111°28′_111°31′	N17°06′ _17°07′	Plesiastrea	Plesiastrea versipora
CPL3	Intermediate latitude coral reefs	Beijiao	E111°28′_111°31′	N17°06′ _17°07′	Plesiastrea	Plesiastrea versipora
CPL4	Intermediate latitude coral reefs	Beijiao	E111°28′_111°31′	N17°06′ _17°07′	Plesiastrea	Plesiastrea versipora
CM1	Intermediate latitude coral reefs	Beijiao	E111°28′_111°31′	N17°06′ _17°07′	Montipora	Motipora efflorescens
CM2	Intermediate latitude coral reefs	Beijiao	E111°28′_111°31′	N17°06′ _17°07′	Montipora	Motipora efflorescens
CM3	Intermediate latitude coral reefs	Beijiao	E111°28′_111°31′	N17°06′ _17°07′	Montipora	Motipora efflorescens
CM4	Intermediate latitude coral reefs	Beijiao	E111°28′_111°31′	N17°06′ _17°07′	Montipora	Motipora efflorescens
CA1	Intermediate latitude coral reefs	Beijiao	E111°28′_111°31′	N17°06′ _17°07′	Acropora	Acropora formosa
CA2	Intermediate latitude coral reefs	Beijiao	E111°28′_111°31′	N17°06′ _17°07′	Acropora	Acropora formosa
CA3	Intermediate latitude coral reefs	Beijiao	E111°28′_111°31′	N17°06′ _17°07′	Acropora	Acropora formosa
CA4	Intermediate latitude coral reefs	Beijiao	E111°28′_111°31′	N17°06′ _17°07′	Acropora	Acropora formosa
DP1	Low latitude coral reefs	Huangyan Island	E117°44′_117°50′	N15°06′ _15°13′	Porties	Porites lutea
DP2	Low latitude coral reefs	Huangyan Island	E117°44′_117°50′	N15°06′ _15°13′	Porties	Porites lutea
DP3	Low latitude coral reefs	Huangyan Island	E117°44′_117°50′	N15°06′ _15°13′	Porties	Porites lutea
DP9	Low latitude coral reefs	Huangyan Island	E117°44′_117°50′	N15°06′ _15°13′	Porties	Porites lutea
DP10	Low latitude coral reefs	Huangyan Island	E117°44′_117°50′	N15°06′ _15°13′	Porties	Porites lutea
DP11	Low latitude coral reefs	Huangyan Island	E117°44′_117°50′	N15°06′ _15°13′	Porties	Porites lutea
DP12	Low latitude coral reefs	Huangyan Island	E117°44′_117°50′	N15°06′ _15°13′	Porties	Porites lutea
DF1	Low latitude coral reefs	Huangyan Island	E117°44′_117°50′	N15°06′ _15°13′	Favia	Favia palauensis
DF2	Low latitude coral reefs	Huangyan Island	E117°44′_117°50′	N15°06′ _15°13′	Favia	Favia palauensis
DF3	Low latitude coral reefs	Huangyan Island	E117°44′_117°50′	N15°06′ _15°13′	Favia	Favia palauensis
DF4	Low latitude coral reefs	Huangyan Island	E117°44′_117°50′	N15°06′ _15°13′	Favia	Favia palauensis
DF5	Low latitude coral reefs	Huangyan Island	E117°44′_117°50′	N15°06′ _15°13′	Favia	Favia palauensis
DPL1	Low latitude coral reefs	Huangyan Island	E117°44′_117°50′	N15°06′ _15°13′	Plesiastrea	Plesiastrea versipora
DPL2	Low latitude coral reefs	Huangyan Island	E117°44′_117°50′	N15°06′ _15°13′	Plesiastrea	Plesiastrea versipora
DPL3	Low latitude coral reefs	Huangyan Island	E117°44′_117°50′	N15°06′ _15°13′	Plesiastrea	Plesiastrea versipora
DPL4	Low latitude coral reefs	Huangyan Island	E117°44′_117°50′	N15°06′ _15°13′	Plesiastrea	Plesiastrea versipora
DPL5	Low latitude coral reefs	Huangyan Island	E117°44′_117°50′	N15°06′ _15°13′	Plesiastrea	Plesiastrea versipora
DPL6	Low latitude coral reefs	Huangyan Island	E117°44′_117°50′	N15°06′ _15°13′	Plesiastrea	Plesiastrea versipora
DM1	Low latitude coral reefs	Huangyan Island	E117°44′_117°50′	N15°06′ _15°13′	Montipora	Motipora efflorescens
DM3	Low latitude coral reefs	Huangyan Island	E117°44′_117°50′	N15°06′ _15°13′	Montipora	Motipora efflorescens
DM4	Low latitude coral reefs	Huangyan Island	E117°44′_117°50′	N15°06′ _15°13′	Montipora	Motipora efflorescens
DA1	Low latitude coral reefs	Huangyan Island	E117°44′_117°50′	N15°06′ _15°13′	Acropora	Acropora formosa
DA5	Low latitude coral reefs	Huangyan Island	E117°44′_117°50′	N15°06′ _15°13′	Acropora	Acropora formosa
DA6	Low latitude coral reefs	Huangyan Island	E117°44′_117°50′	N15°06′ _15°13′	Acropora	Acropora formosa
DA7	Low latitude coral reefs	Huangyan Island	E117°44′_117°50′	N15°06′ _15°13′	Acropora	Acropora formosa
DA8	Low latitude coral reefs	Huangyan Island	E117°44′_117°50′	N15°06′ _15°13′	Acropora	Acropora formosa
DA9	Low latitude coral reefs	Huangyan Island	E117°44′_117°50′	N15°06′ _15°13′	Acropora	Acropora formosa
DP4	Low latitude coral reefs	Sanjiao Reef	E115°16′_115°19′	N10°10′ _10°13′	Porties	Porites lutea
DP5	Low latitude coral reefs	Sanjiao Reef	E115°16′_115°19′	N10°10′ _10°13′	Porties	Porites lutea
DP6	Low latitude coral reefs	Sanjiao Reef	E115°16′_115°19′	N10°10′ _10°13′	Porties	Porites lutea
DP7	Low latitude coral reefs	Sanjiao Reef	E115°16′_115°19′	N10°10′ _10°13′	Porties	Porites lutea
DP8	Low latitude coral reefs	Sanjiao Reef	E115°16′_115°19′	N10°10′ _10°13′	Porties	Porites lutea
DF6	Low latitude coral reefs	Sanjiao Reef	E115°16′_115°19′	N10°10′ _10°13′	Favia	Favia palauensis
DF7	Low latitude coral reefs	Sanjiao Reef	E115°16′_115°19′	N10°10′ _10°13′	Favia	Favia palauensis
DF8	Low latitude coral reefs	Sanjiao Reef	E115°16′_115°19′	N10°10′ _10°13′	Favia	Favia palauensis
DF9	Low latitude coral reefs	Sanjiao Reef	E115°16′_115°19′	N10°10′ _10°13′	Favia	Favia palauensis
DF10	Low latitude coral reefs	Sanjiao Reef	E115°16′_115°19′	N10°10′ _10°13′	Favia	Favia palauensis
DPL7	Low latitude coral reefs	Sanjiao Reef	E115°16′_115°19′	N10°10′ _10°13′	Plesiastrea	Plesiastrea versipora
DPL8	Low latitude coral reefs	Sanjiao Reef	E115°16′_115°19′	N10°10′ _10°13′	Plesiastrea	Plesiastrea versipora
DPL9	Low latitude coral reefs	Sanjiao Reef	E115°16′_115°19′	N10°10′ _10°13′	Plesiastrea	Plesiastrea versipora
DPL10	Low latitude coral reefs	Sanjiao Reef	E115°16′_115°19′	N10°10′ _10°13′	Plesiastrea	Plesiastrea versipora
DPL11	Low latitude coral reefs	Sanjiao Reef	E115°16′_115°19′	N10°10′ _10°13′	Plesiastrea	Plesiastrea versipora
DPL12	Low latitude coral reefs	Sanjiao Reef	E115°16′_115°19′	N10°10′ _10°13′	Plesiastrea	Plesiastrea versipora
DM2	Low latitude coral reefs	Sanjiao Reef	E115°16′_115°19′	N10°10′ _10°13′	Montipora	Motipora efflorescens
DM5	Low latitude coral reefs	Sanjiao Reef	E115°16′_115°19′	N10°10′ _10°13′	Montipora	Motipora efflorescens
DM6	Low latitude coral reefs	Sanjiao Reef	E115°16′_115°19′	N10°10′ _10°13′	Montipora	Motipora efflorescens
DM7	Low latitude coral reefs	Sanjiao Reef	E115°16′_115°19′	N10°10′ _10°13′	Montipora	Motipora efflorescens
DM8	Low latitude coral reefs	Sanjiao Reef	E115°16′_115°19′	N10°10′ _10°13′	Montipora	Motipora efflorescens
DM9	Low latitude coral reefs	Sanjiao Reef	E115°16′_115°19′	N10°10′ _10°13′	Montipora	Motipora efflorescens
DM10	Low latitude coral reefs	Sanjiao Reef	E115°16′_115°19′	N10°10′ _10°13′	Montipora	Motipora efflorescens
DA2	Low latitude coral reefs	Sanjiao Reef	E115°16′_115°19′	N10°10′ _10°13′	Acropora	Acropora formosa
DA11	Low latitude coral reefs	Sanjiao Reef	E115°16′_115°19′	N10°10′ _10°13′	Acropora	Acropora formosa
DA12	Low latitude coral reefs	Sanjiao Reef	E115°16′_115°19′	N10°10′ _10°13′	Acropora	Acropora formosa
DA13	Low latitude coral reefs	Sanjiao Reef	E115°16′_115°19′	N10°10′ _10°13′	Acropora	Acropora formosa
DA14	Low latitude coral reefs	Sanjiao Reef	E115°16′_115°19′	N10°10′ _10°13′	Acropora	Acropora formosa
DA15	Low latitude coral reefs	Sanjiao Reef	E115°16′_115°19′	N10°10′ _10°13′	Acropora	Acropora formosa
DA16	Low latitude coral reefs	Sanjiao Reef	E115°16′_115°19′	N10°10′ _10°13′	Acropora	Acropora formosa
DP13	Low latitude coral reefs	Xinyi reef	E115°54′_115°58′	N9°20′ _9°21′	Porties	Porites lutea
DP14	Low latitude coral reefs	Xinyi reef	E115°54′_115°58′	N9°20′ _9°21′	Porties	Porites lutea
DP15	Low latitude coral reefs	Xinyi reef	E115°54′_115°58′	N9°20′ _9°21′	Porties	Porites lutea
DP16	Low latitude coral reefs	Xinyi reef	E115°54′_115°58′	N9°20′ _9°21′	Porties	Porites lutea
DF11	Low latitude coral reefs	Xinyi reef	E115°54′_115°58′	N9°20′ _9°21′	Favia	Favia palauensis
DF12	Low latitude coral reefs	Xinyi reef	E115°54′_115°58′	N9°20′ _9°21′	Favia	Favia palauensis
DF13	Low latitude coral reefs	Xinyi reef	E115°54′_115°58′	N9°20′ _9°21′	Favia	Favia palauensis
DF14	Low latitude coral reefs	Xinyi reef	E115°54′_115°58′	N9°20′ _9°21′	Favia	Favia palauensis
DF15	Low latitude coral reefs	Xinyi reef	E115°54′_115°58′	N9°20′ _9°21′	Favia	Favia palauensis
DF16	Low latitude coral reefs	Xinyi reef	E115°54′_115°58′	N9°20′ _9°21′	Favia	Favia palauensis
DPL13	Low latitude coral reefs	Xinyi reef	E115°54′_115°58′	N9°20′ _9°21′	Plesiastrea	Plesiastrea versipora
DPL14	Low latitude coral reefs	Xinyi reef	E115°54′_115°58′	N9°20′ _9°21′	Plesiastrea	Plesiastrea versipora
DPL15	Low latitude coral reefs	Xinyi reef	E115°54′_115°58′	N9°20′ _9°21′	Plesiastrea	Plesiastrea versipora
DPL16	Low latitude coral reefs	Xinyi reef	E115°54′_115°58′	N9°20′ _9°21′	Plesiastrea	Plesiastrea versipora
DPL17	Low latitude coral reefs	Xinyi reef	E115°54′_115°58′	N9°20′ _9°21′	Plesiastrea	Plesiastrea versipora
DPL18	Low latitude coral reefs	Xinyi reef	E115°54′_115°58′	N9°20′ _9°21′	Plesiastrea	Plesiastrea versipora
DM11	Low latitude coral reefs	Xinyi reef	E115°54′_115°58′	N9°20′ _9°21′	Montipora	Motipora efflorescens
DM12	Low latitude coral reefs	Xinyi reef	E115°54′_115°58′	N9°20′ _9°21′	Montipora	Motipora efflorescens
DM13	Low latitude coral reefs	Xinyi reef	E115°54′_115°58′	N9°20′ _9°21′	Montipora	Motipora efflorescens
DM14	Low latitude coral reefs	Xinyi reef	E115°54′_115°58′	N9°20′ _9°21′	Montipora	Motipora efflorescens
DM15	Low latitude coral reefs	Xinyi reef	E115°54′_115°58′	N9°20′ _9°21′	Montipora	Motipora efflorescens
DM16	Low latitude coral reefs	Xinyi reef	E115°54′_115°58′	N9°20′ _9°21′	Montipora	Motipora efflorescens
DA3	Low latitude coral reefs	Xinyi reef	E115°54′_115°58′	N9°20′ _9°21′	Acropora	Acropora formosa
DA4	Low latitude coral reefs	Xinyi reef	E115°54′_115°58′	N9°20′ _9°21′	Acropora	Acropora formosa
DA17	Low latitude coral reefs	Xinyi reef	E115°54′_115°58′	N9°20′ _9°21′	Acropora	Acropora formosa
DA18	Low latitude coral reefs	Xinyi reef	E115°54′_115°58′	N9°20′ _9°21′	Acropora	Acropora formosa
DA19	Low latitude coral reefs	Xinyi reef	E115°54′_115°58′	N9°20′ _9°21′	Acropora	Acropora formosa
DA20	Low latitude coral reefs	Xinyi reef	E115°54′_115°58′	N9°20′ _9°21′	Acropora	Acropora formosa
DA21	Low latitude coral reefs	Xinyi reef	E115°54′_115°58′	N9°20′ _9°21′	Acropora	Acropora formosa
