# Supplementary material for: Latitudinal Variation in the Molecular Diversity and Community Composition of Symbiodiniaceae in Coral From the South China Sea
Source: Front Microbiol. 2019 Jun 18;10:1278. doi: 10.3389/fmicb.2019.01278 (PMC6591375; doi:10.3389/fmicb.2019.01278)
Supplement: Supplementary file 2 [file Table_2.XLS]

## Sheet: more than 5% abundance
Taxon	DPL3	DP1	DP7	DM2	DP2	DA3	DPL4	DP3	DM1	DF3	BP6	DA4	DA2	DA1	CP1	BP1	CP2	CP3	AP1	CP4	DP4	AP2	AP3	BP2	DP8	BP3	CP5	BP4	BP7	DP5	DP6	AP4	CP6	DP9	DP10	DP11	DP12	BP8	BP9	BP10	AM1	CF1	CPL1	AM4	CF2	DF1	DPL1	CPL2	CA1
C1	0.000973543	0.00157702	2.68032e-05	0.000322711	0.000194062	0.000886206	0.000738343	0.000376674	0.00144642	0.000666272	0.00861729	0.00124094	0.00119437	0.00863171	0.00220182	0.000358156	3.30885e-05	0.000447413	0.1962	0	0.00182895	0.822789	0.842195	0.0070877	0.00277919	0.00497254	0.000541873	0.0809544	0.017357	2.98659e-05	0	0.0022063	0.00023356	0	5.76385e-05	0.000525511	0.000968119	0.103331	0.0121	0.357689	0.823603	0.11162	0.00830084	0.0119864	0.00454394	0.00215547	0.881876	0.00946663	0.0630686
C15	0.00200435	0.654886	0.968238	0.206616	0.672812	0.000335321	0.0151076	0.732326	0.885675	4.93535e-05	0.926894	8.46095e-05	0.00111648	0.000319693	0.328105	0.919332	0.486798	0.708798	0.609505	0.114347	0.909297	0.000500739	0.000588582	0.929037	0.949796	0.903994	0.70877	0.828534	0.900062	0.299794	0.650378	0.924384	0.695671	0.959398	0.869766	0.83905	0.91574	0.79525	0.893057	0.10035	0.00147589	0.00326101	0.00395841	0.00114731	0.00162602	0.000340337	3.29772e-05	0.0046635	0.0836135
C3u	0.825765	0.00078851	0.00203704	0.0146027	0.00637631	0.447031	0.194298	0.00294277	0.00943069	0.774282	0.00025345	0.480526	0.558862	0.488875	0	0	0	0	0.000381077	0	0.000309991	2.50369e-05	3.2699e-05	0	0.00137685	0	0	3.10289e-05	0.000142037	0.000388257	9.06577e-05	0	5.19022e-05	0.000153988	0.000720482	0.00183929	0	2.771e-05	0.000533824	0.00436556	0.000163988	0.00144934	0.00141794	6.03847e-05	4.45484e-05	0.804352	0.00023084	0	0.000940269
Cspc	0.045012	0.000197128	0.000536064	0.0090359	0.000720801	0.172259	0.0226898	0.000211879	0.00193821	0.0547083	0.000225289	0.159912	0.136262	0.185038	0.00135497	0	0.00145589	0	0.00421906	0.000167488	0.000805977	0.0219324	0.0134393	0.000144059	0.00045895	0.000422503	0.000460592	0.00183071	0.00056815	0.00014933	0.000113322	5.73066e-05	0.000155707	2.56647e-05	0	0	0.000267067	0.00191199	0	0.0382274	0.0201159	0.299778	0.00516956	0.0608979	0.135026	0.0429732	0.0056391	0.00270874	0.218307
C21	0.00518268	0	5.36064e-05	0.000726099	5.54462e-05	0.0110177	0.0103936	2.35422e-05	0.000231428	0.0103149	0	0.0110274	0.0101002	0.0169757	3.38742e-05	0	0.000165442	0	0	0	0	0	0	0	0.000101989	0.00282752	0.000135468	0	0	5.97318e-05	2.26644e-05	0	0.000103804	0.000744277	0	0	0	0	0	0.290884	0.00500164	0.0122554	0.0015361	0.829987	0.155496	0.00642102	0	0.000418877	0.0153734
C40	2.86336e-05	0	0.000134016	2.68926e-05	0	0.000239515	5.67956e-05	0	0	4.93535e-05	0	0.000423048	0.000129823	0.000223785	0	0	0	0	0	2.39269e-05	0	5.00739e-05	0	0	0	0	0.00157143	0	0	0	0	0	0	0	0	0	0	0	0	0	0	0.000213138	0	3.01923e-05	4.45484e-05	4.53782e-05	0	0	0.000188054
C91	0.02368	0.000366094	0.000616473	0.00371117	0.000665354	0.0766209	0.0141421	0.000376674	0.000983569	0.0497483	0.0015207	0.13907	0.0688061	0.0834399	0.00142272	2.75505e-05	0.000397062	0.000127832	0.0093636	4.78538e-05	9.29973e-05	0	6.53979e-05	0.000921978	0.000764916	0.000455003	0.000406405	0.00273054	0.00295438	0.00014933	0.000294638	0.000315186	0.000103804	0.000128324	0.000172916	0.000501624	0.000133534	0.00637331	0.000563481	0.000344649	8.19941e-05	0.00221663	0.00118161	0	0.00142555	0.0324908	0.000197863	0.000614354	0.00202158
C115	0.0506242	0.000168966	0.000321638	0.00244722	0.000332677	0.0831357	0.0235986	0.000306048	0.00167785	0.0528576	0	0.0853992	0.0472036	0.1	0	0	3.30885e-05	0	2.72198e-05	0	0.000154996	5.00739e-05	6.53979e-05	0	0.000229475	0	0.000135468	3.10289e-05	0	8.95977e-05	6.79933e-05	0	0	0	0	0	0	0	0	2.87208e-05	0.000109325	0.00718274	2.95404e-05	0.000181154	0.00204923	0.0595362	6.59544e-05	0	0.00270327
C1ca	0	2.81611e-05	0	5.37851e-05	0	0	0	0.000164795	0.000202499	0	0.000732188	0	0	0.000319693	0.000812981	0	0	0	0.00672328	0	9.29973e-05	0.0344258	0.0253744	0.000547424	7.64916e-05	0.00178751	2.70937e-05	0.00276157	0.00110789	0	0	0.00017192	0	0	0	0	0	0.00307581	0.000771079	0.0292665	0.0359681	0.00443327	0.000502186	0.000543462	0.000111371	6.80673e-05	0.0145429	0.00296007	0.00378458
C50	8.59008e-05	0	0	5.37851e-05	0	0.00366458	5.67956e-05	0	2.89285e-05	4.93535e-05	2.81611e-05	0.00863017	0.00490731	0.005211	0.00172758	0	0	0	0.000353857	0	0	0.00410606	0.00173305	0	2.54972e-05	0	0	6.20578e-05	0	0	0	0	0.000129756	0	0	0	0	2.771e-05	0.000148284	0.000402091	0.00267847	0.390191	0.0224507	0.00051327	0.0806326	9.07565e-05	0.000824429	0.00206646	0.479961
D1	0.000830375	0.000535061	0	0.724297	0.00426936	0.136188	0	0.000141253	0.00647998	0	0	0	0	0	0	0	0	6.39161e-05	0	0	6.19982e-05	0.000150222	0	0	0	0	0	0	0	0	0	0	0.000259511	0.00297711	0.00100867	0.00124212	0.000534135	0.00141321	0.000860049	0	0	0	0.500118	0.000120769	0	0	0	0.779252	0
C3w	0.0171229	2.81611e-05	2.68032e-05	0.000161355	0.000138616	0.0398793	0.0025842	2.35422e-05	8.67855e-05	0.0423453	0	0.076628	0.0336241	0.0384591	6.77484e-05	0	0	0	0.000190538	0	0	0.000300443	0.000163495	5.76236e-05	0	3.25002e-05	8.1281e-05	0.000248231	8.52224e-05	0	0	0	0	0	0	0	0	5.54201e-05	2.96569e-05	0.000718019	0.000382639	0.00390042	0.000206782	0.0082425	0.00149237	0.0245496	0.000197863	0	0.00526551
C116	0.0182396	0.263081	0.00104532	0.000268926	0.00612681	2.39515e-05	0.680156	0.00282506	0.00170678	0	0.00408336	0	2.59646e-05	0	0.0136513	0.0149599	0.0106214	0.00290818	0.00334803	0.795306	0.00182895	2.50369e-05	3.2699e-05	0.00412009	0.00191229	0.0192726	0.012436	0.0117289	0.00514175	0.000836245	0.000793255	0.00816619	0.00900503	0.0030541	0.0100291	0.0034636	0.00210315	0.0143538	0.00785907	0.0116319	0	0.000127883	0	3.01923e-05	0.0288896	2.26891e-05	0	0	9.40269e-05
C1p	0.00031497	2.81611e-05	0	0	0	9.58061e-05	2.83978e-05	2.35422e-05	0	0.000320798	0.000225289	0.000282032	0.000181752	0.00163043	6.77484e-05	2.75505e-05	0	0	0.00857423	0	0	0.0428382	0.0406121	0.000259306	5.09944e-05	0.000162501	0	0.00446816	0.000880632	0	0	8.59599e-05	2.59511e-05	0	2.88193e-05	0	0	0.00313123	0.00047451	0.0179792	0.0314037	0.00285605	2.95404e-05	0.000845385	8.90968e-05	0.000975632	0.0364728	0	0.00204509
C1c	0	2.81611e-05	0	0	0	0	0	0	0.000144642	0	0.000168966	0	5.19292e-05	0.000127877	0.00186308	0	6.6177e-05	6.39161e-05	0.00166041	0	0	0.00640945	0.00601661	0.000115247	5.09944e-05	0	0.000325124	0.000589549	0.000170445	0	0	5.73066e-05	5.19022e-05	0	0	0.000453851	0	2.771e-05	0	0.00519846	0.0120531	0.00189693	0	0.000452885	0	2.26891e-05	0.00234138	0.000195476	0.00206859
C15h	0.000114534	0.0138834	0.000777292	0.00102192	0.23731	0	5.67956e-05	0.169503	0.000694284	2.46767e-05	0.0036891	0	0.00555642	3.19693e-05	0.000846855	0.0102488	0.000264708	0.000223706	0.00558005	0.00107671	0.0416938	0	0	0.00460989	0.00293218	0.00825506	0.000677342	0.0023582	0.00536901	0.0914793	0.0243189	0.00977077	0.000363316	0.00318242	0.00172916	0.101424	0.000300451	0.00457216	0.00486373	8.61623e-05	0	0.000106569	0.000295404	0	0	2.26891e-05	0	0	0.00202158
G3	2.86336e-05	0	2.68032e-05	0	0	0	0	0.00484968	0.00167785	0	0	0	0	0.039578	0	0	0.000198531	0	0	4.78538e-05	0.000371989	0	0	5.76236e-05	0	0	0	0	0	0	0	0	0	0.000102659	0	0	0.000133534	0	0.000148284	0	2.73314e-05	0	0.0994328	3.01923e-05	0.00142555	0.0179244	0	0	0
C15c	0	0.000422416	0.00131336	0.000510959	0.0003604	0	0	0.000470843	0.000318213	0	0.00104196	0	0	0	0.620304	0.00055101	0.475845	0.000223706	0.000244978	0.0801311	0.000216994	0	0	0.000144059	0.000560938	0.000747506	0.236148	0.000341318	0.000255667	0.0110205	0.000226644	0.000229226	0.257357	0.000333641	8.64578e-05	0.000238869	0.000166917	0.000332521	0.000800735	0.0037337	0.000109325	0	0	6.03847e-05	0	0.000113446	0	8.37755e-05	4.70135e-05
C3v	0	0	0	0	0	0	0	0	0	0	0	0	0	0	0	0	0	0	0	0	0	0	0	0	0	0	0	0	0	0	0	0	0	0	0	0	0	0.00476613	0.00536789	2.87208e-05	0	0	0	0	0	0	3.29772e-05	0	0
C1#	0	0.00245001	0.00136696	0.000268926	0.000748524	0	0.000113591	0.0506392	0.00303749	0	0.000844832	0	0.0761541	0	0.000169371	0.000688762	0.000496327	0.000639161	0.000571615	7.17806e-05	0.000557984	0	0	0.000374553	0.000917899	0.000520004	0.00029803	0.000403376	0.000767002	0.561449	0.288949	0.000630372	0.000752582	0.000667283	0.000432289	0.000597172	0.00484059	0.00446132	0.00435956	0.0115745	0	4.26276e-05	0.000236323	0	0	0	0	2.79252e-05	2.35067e-05
C18	0.000916275	0	0	2.68926e-05	2.77231e-05	0.000958061	0.000596354	0	0	0.000839009	5.63222e-05	0.000902502	0.00142805	0.00179028	0	0	0	0	0.000571615	0	0	0.00483213	0.00425087	5.76236e-05	0	0	0	0.0013963	0.000198852	0	0	0	0	0	0	0	0	0.00121924	2.96569e-05	0.00321673	0.00800809	0.00569078	0.000472646	0.000724616	0.00118053	0.000544539	0.00438596	0.000167551	0.00181002
C27	0	0	0	5.37851e-05	0	0	0	0	0	0	0	0	0	0	0	0	0.000992654	0	0	0	0.000247993	0	0	0	0	0	0	0	0	0	4.53289e-05	0	0	0	0	0	0	0	0	0	0	0	0	0	0	0	0	0	0
C3b	0.00194709	0	0	0	0	0.00205983	0.00102232	0	0.000144642	0.00187543	2.81611e-05	0.00253829	0.002934	0.0032289	0.000270994	0	0	0.00015979	0	0	0	0.000150222	0.000163495	0	0	0	0	0	0	0	0	0	0.000103804	0	0	0	0	5.54201e-05	0	0.000143604	0.00019132	0.0590818	0.00109299	0.000120769	0.0250807	0.00274538	0.000197863	0.000223401	0.040079
C21a	0	2.81611e-05	0	0	0	0	0	0	0	0	0	2.82032e-05	2.59646e-05	3.19693e-05	0	0	0	0	0	4.78538e-05	0	0	0	0	0	0	0.000162562	0	0	0	0	0	0.000129756	0	0	0	0	0	0	0.000603136	0	8.52551e-05	5.90807e-05	0.00150962	0.523755	2.26891e-05	0	0.00223401	2.35067e-05
C3.10	0.00128851	0	0	0.000188248	0	0.000910158	0.000113591	0	0	0.0010611	0	0.000958908	0.000830867	0.0015665	0	0	0	0	0.000408297	4.78538e-05	0	0.000175259	0.000392388	0	0	0	2.70937e-05	9.30868e-05	0	0	0	0	0	0	0	0	0	2.771e-05	0	0.000114883	0.00019132	0.0210793	0.000915751	0	0.00554627	0.000839497	9.89315e-05	0	0.0167838
D1a	0.000143168	0.000225289	0	0.000537851	0.0010812	9.58061e-05	0	2.35422e-05	0.00251678	0	0	0	0	3.19693e-05	0.000237119	0	0	0	0	0	0	0	0	0	0	0	0	0	0	0	0	0	0.000415218	0	0.0574368	0	0	0.000720461	0.00169044	0	8.19941e-05	0	0.130805	0	0	0	0	0.185646	0
C33.1	0	0	0	0	0	0	0	0	0	0	2.81611e-05	0	0	0	0	0	0	0	5.44395e-05	0	0	0.000200295	0.000228893	0	0	0	0	9.30868e-05	2.84075e-05	0	0	0	0	0	0	0	0	2.771e-05	0.00100833	2.87208e-05	0.000382639	6.39413e-05	0	0	0	0	0.000791452	0	2.35067e-05
C15.2	0	0.00149254	0.00359163	0.00172112	0.00199606	0	8.51934e-05	0.00254255	0.00488891	0	0.00197128	0	0.00096069	0	0.000846855	0.00443563	0.00105883	0.258413	0.002477	0.000263196	0.0158095	2.50369e-05	0	0.00138297	0.00484447	0.00247002	0.00119212	0.00124116	0.00139197	0.0105427	0.00571144	0.00140401	0.0033996	0.00272046	0.011009	0.00217371	0.0211651	0.00146863	0.00435956	0.000315929	0	2.13138e-05	0	0	2.22742e-05	0	0	0	4.70135e-05
C1f	2.86336e-05	0	0	0	0	9.58061e-05	0	0	0	2.46767e-05	0	8.46095e-05	0	6.39386e-05	0	0	9.92654e-05	0	0.000217758	0	0	0.00262888	0.000588582	0	0	0	0	0.000217202	2.84075e-05	0	0	0	0	0	0	0	0.000333834	5.54201e-05	0	0.000143604	0.000382639	0.000127883	0	3.01923e-05	0.00396481	2.26891e-05	0.000296795	0.00245741	0.000846242
D6	0	2.81611e-05	0	0.000430281	0	0.000119758	0	4.70843e-05	0.00057857	0	0	0	0	0	0	0	0	0	0	0	0	0	0	0	0	0	0	0	0	0	0	0	0	0	2.88193e-05	0.000143321	0.000400601	0	2.96569e-05	0	0	0	0.114055	0	0	0	0	0.000223401	0
D2.2	0	0	0	2.68926e-05	0	2.39515e-05	0	0	0.000260356	0	0	0	0	0	0	0	0	0	0	0	0	0	0	0	0	0	0	0	0	0	0	0	0	0	0.000172916	0	0	0	0.00201667	0	0	0	0.0768345	0	0	0	0	0.000307177	0
Others	0.00566945	0.0597578	0.019888	0.0328896	0.066785	0.0243587	0.0341625	0.0321821	0.0758505	0.0107837	0.0495917	0.0322644	0.0496443	0.0244246	0.0260154	0.0493705	0.0214744	0.0279314	0.149328	0.00842226	0.0266282	0.0583861	0.0640573	0.0510833	0.0331209	0.0540804	0.0366035	0.0598858	0.0634907	0.0240122	0.0289878	0.0525215	0.0316863	0.0265117	0.0473212	0.048347	0.0529127	0.0533141	0.0589282	0.122925	0.0575872	0.0723177	0.0308992	0.0824854	0.0275532	0.00372101	0.0517742	0.00628316	0.0588609
[truncated: 129 more columns]

## Sheet: All ITS2 Sequences
Taxon	DPL3	DP1	DP7	DM2	DP2	DA3	DPL4	DP3	DM1	DF3	BP6	DA4	DA2	DA1	CP1	BP1	CP2	CP3	AP1	CP4	DP4	AP2	AP3	BP2	DP8	BP3	CP5	BP4	BP7	DP5	DP6	AP4	CP6	DP9	DP10	DP11	DP12	BP8	BP9	BP10	AM1	CF1	CPL1	AM4	CF2	DF1	DPL1	CPL2	CA1
A1.1	0	0	0	0	0	0	0	0	0	0	0	0	0	0	0	0	0	0	0	0	1	0	0	0	0	0	0	0	0	0	0	0	0	0	0	0	0	0	0	0	0	0	0	0	0	0	0	0	0
A10	0	0	0	0	0	0	0	0	0	0	0	0	0	0	0	0	0	0	0	0	0	0	0	0	0	0	0	0	0	0	0	0	0	0	0	0	0	0	0	0	0	0	3	0	0	0	0	0	0
A11	0	0	0	0	0	0	0	0	0	0	0	0	0	0	0	0	0	0	0	0	0	0	0	0	0	0	0	0	0	0	0	0	0	0	0	0	0	0	0	0	1	0	0	0	0	0	0	0	0
A12	0	0	0	0	0	0	0	0	0	0	0	0	0	1	0	0	1	0	0	0	0	0	0	0	0	0	0	0	0	0	0	0	0	0	0	0	0	0	0	1	0	0	0	0	0	0	0	0	0
A15c	0	0	0	0	0	0	0	0	0	0	0	0	0	0	0	0	0	0	0	0	0	0	0	0	0	0	0	0	0	0	0	0	0	0	0	0	0	0	0	0	0	0	0	0	0	0	0	0	0
A16	0	0	0	0	0	0	0	0	65	0	0	0	0	4	2	0	2	9	1	0	6	0	0	0	0	0	0	0	0	0	3	0	0	1	1	2	1	0	4	1	9	0	12	0	5	1	0	9	0
A4.1	0	0	0	0	0	0	0	0	0	0	0	0	0	0	0	0	0	0	0	0	0	0	0	0	0	0	0	0	0	0	0	0	0	0	0	0	0	0	0	0	0	0	0	0	0	0	0	0	0
A4.3	0	0	0	0	0	0	0	0	0	0	0	0	0	0	0	0	0	0	0	0	0	0	0	0	0	0	0	0	0	0	0	0	0	0	0	0	0	0	0	0	0	0	0	0	0	0	0	0	0
A5	0	0	0	0	0	0	0	0	0	0	0	0	0	0	0	0	0	0	0	0	0	0	0	0	0	0	0	0	0	0	0	0	0	0	0	0	0	0	0	0	0	0	0	0	0	0	0	7	0
A8	0	0	0	0	0	0	0	0	0	0	0	0	0	0	0	0	0	0	0	0	0	0	0	0	0	0	0	0	0	0	0	0	0	0	0	0	0	0	1	0	0	0	0	0	0	0	0	0	0
A9	0	0	0	0	0	0	0	0	5	0	0	0	0	0	0	0	0	0	0	0	0	0	0	0	0	0	0	0	0	0	0	0	0	0	0	0	0	6	0	0	0	0	0	0	0	0	0	0	0
B1	0	0	0	0	0	0	0	0	0	0	0	0	0	0	0	0	0	0	0	0	0	0	0	0	0	0	0	0	0	0	0	0	0	0	0	0	0	0	0	0	0	0	0	0	0	0	0	0	0
B14	0	0	0	0	0	0	0	0	0	0	0	0	0	0	0	0	0	0	0	0	0	0	0	0	0	0	0	0	0	0	0	0	0	0	0	0	0	0	0	0	0	0	0	0	0	0	0	0	0
B17	0	0	0	0	0	0	0	0	0	0	0	0	0	0	0	0	0	0	0	0	0	0	0	0	0	0	0	0	0	0	0	0	0	0	0	0	0	0	0	0	0	0	0	0	0	0	0	0	0
B1d	0	0	0	0	0	0	0	0	0	0	0	0	0	0	0	0	0	0	0	0	0	0	0	0	0	0	0	0	0	0	0	0	0	0	0	0	0	0	0	0	0	0	0	0	0	0	0	0	0
B1L	0	0	0	0	0	0	0	0	0	0	0	0	0	0	0	0	0	0	0	0	0	0	0	0	0	0	0	0	0	0	0	0	0	0	0	0	0	0	0	0	0	0	0	0	0	0	0	0	0
B30	0	0	0	0	0	0	0	0	0	0	0	0	0	0	0	0	0	0	0	0	0	0	0	0	0	0	0	0	0	0	0	0	0	0	0	0	0	0	0	0	0	0	0	0	0	0	0	0	0
B4	0	0	0	0	0	0	0	0	0	0	0	0	0	1	0	0	0	0	0	0	0	0	0	0	0	0	0	0	2	0	0	0	0	0	0	0	0	0	0	0	0	0	5	0	0	0	0	0	0
B40	0	0	0	0	0	0	0	0	0	0	0	0	0	0	0	0	0	0	0	0	0	0	0	0	0	0	0	0	0	0	0	0	0	0	0	0	0	0	0	0	0	0	0	0	0	0	0	0	0
C#	0	1	0	0	0	0	0	0	0	0	3	0	0	1	0	0	0	0	19	0	0	275	119	0	0	6	0	16	1	0	0	1	0	0	0	0	0	5	0	318	145	124	5	2	2	0	199	0	8
C1	34	56	1	12	7	37	26	16	50	27	306	44	46	270	65	13	1	14	7208	0	59	32863	25756	246	109	153	20	2609	611	1	0	77	9	0	2	22	29	3729	408	12454	30134	5237	281	397	204	95	26742	339	2683
C1.5	0	0	0	0	0	1	0	0	0	0	0	0	1	0	0	0	0	0	4	0	0	22	24	0	0	0	0	4	2	0	0	0	0	0	0	0	0	4	0	6	22	1	0	0	1	0	21	1	1
C1.6	0	0	0	3	0	13	1	0	0	0	1	4	5	12	0	0	0	0	6	0	0	24	20	0	1	0	0	2	0	0	0	0	0	0	0	0	0	1	1	5	24	10	26	3	3	0	63	19	9
C1.7	0	0	0	0	0	0	0	0	1	2	0	1	3	3	0	0	0	0	2	0	0	19	17	0	0	0	0	0	1	0	0	0	0	0	0	0	0	0	1	6	12	7	0	1	0	0	12	0	4
C1.v1a	0	2	0	0	0	0	2	0	0	0	1	3	5	3	0	0	0	0	11	0	0	44	34	1	0	0	0	2	0	0	0	1	0	0	0	0	0	4	1	19	76	79	8	0	3	0	35	0	32
C1.v1b	0	0	0	0	0	1	0	0	0	0	1	0	0	0	0	0	0	0	2	0	0	6	3	0	0	0	0	0	0	0	0	0	0	0	0	0	0	1	0	0	2	0	0	0	0	0	1	0	1
C1#	0	87	51	10	27	0	4	2151	105	0	30	0	2933	0	5	25	15	20	21	3	18	0	0	13	36	16	11	13	27	18799	12749	22	29	26	15	25	145	161	147	403	0	2	8	0	0	0	0	1	1
C10	0	0	0	0	0	0	0	0	0	0	0	0	0	0	0	0	0	0	0	0	0	4	2	0	0	0	0	0	0	0	0	0	0	0	0	1	0	0	0	1	1	0	0	0	0	0	1	0	1
C101	0	0	0	0	0	0	0	0	0	1	0	0	1	3	0	0	0	0	2	0	0	0	0	0	0	0	0	0	0	0	0	0	0	0	0	0	0	0	0	0	0	2	0	0	0	0	0	0	1
C106a	0	0	0	0	0	0	0	0	0	0	0	0	0	0	0	0	0	0	0	0	0	0	0	0	0	0	0	0	0	0	0	0	0	0	0	0	0	0	0	0	0	0	0	0	0	0	0	0	0
C107	0	0	0	0	0	0	0	0	0	0	0	0	0	0	0	0	0	0	0	0	0	0	0	0	0	0	0	0	0	0	0	0	0	0	0	0	0	0	0	0	0	0	0	0	0	0	0	0	0
C107a	1	0	0	0	0	0	0	0	0	0	0	0	1	0	0	0	0	0	0	0	0	0	0	0	0	0	0	0	0	0	0	0	0	0	0	0	0	1	0	0	0	0	0	0	0	0	0	0	0
C107b	0	0	0	0	0	0	0	0	0	1	0	0	0	0	0	0	0	0	0	0	0	0	0	0	0	0	0	0	0	0	0	0	0	0	0	0	0	0	0	0	0	0	0	0	0	0	0	0	0
C10a	0	0	0	0	0	0	0	0	0	0	0	0	0	0	0	0	0	0	0	0	0	0	1	0	0	0	0	0	0	0	0	0	0	0	0	0	0	0	0	0	0	0	0	0	0	0	0	0	0
C11	0	0	0	2	0	3	0	0	0	6	0	9	6	3	0	0	4	0	5	0	0	7	7	0	0	0	0	1	0	0	0	0	0	0	0	0	0	2	0	4	9	24	0	0	5	0	6	0	11
C110	0	0	0	0	0	0	0	0	0	0	0	0	0	0	0	0	0	0	0	0	0	0	0	0	0	0	0	0	0	6	0	0	0	0	0	0	0	0	0	0	0	2	0	0	0	0	0	0	0
C112	0	0	0	0	0	0	0	0	0	0	0	0	0	0	0	0	0	0	0	0	0	0	0	0	0	0	0	0	0	0	0	0	0	0	0	0	0	0	0	0	2	0	0	0	0	0	0	0	0
C113	0	0	0	0	0	0	0	0	0	0	0	0	0	0	0	0	0	0	0	0	0	1	0	0	0	0	0	0	0	0	0	0	0	0	0	0	0	0	0	0	0	0	0	0	0	0	1	0	0
C115	1768	6	12	91	12	3471	831	13	58	2142	0	3028	1818	3128	0	0	1	0	1	0	5	2	2	0	9	0	5	1	0	3	3	0	0	0	0	0	0	0	0	1	4	337	1	6	92	2624	2	0	115
C115a	2	0	0	0	0	10	0	0	0	19	0	45	6	11	0	0	0	0	2	0	6	2	1	0	0	0	0	1	0	0	0	0	0	0	0	0	0	0	0	0	0	11	0	0	5	1	0	0	12
C116	637	9342	39	10	221	1	23951	120	59	0	145	0	1	0	403	543	321	91	123	33239	59	1	1	143	75	593	459	378	181	28	35	285	347	119	348	145	63	518	265	405	0	6	0	1	1297	1	0	0	4
C119	20	0	0	0	0	21	6	0	0	22	1	42	30	15	0	0	0	0	0	0	0	0	0	0	0	0	0	0	0	0	0	0	0	0	0	0	0	0	0	1	0	0	0	1	0	29	0	0	0
C12	0	0	0	0	0	0	0	0	0	0	0	0	0	0	0	0	0	0	0	0	0	0	0	0	0	0	0	0	0	0	0	0	0	0	0	0	0	0	0	0	0	1	0	0	0	0	0	0	0
C120	0	0	0	0	0	0	0	0	0	0	0	1	0	0	0	0	0	0	0	0	0	0	1	0	0	0	1	0	0	0	0	0	0	0	0	0	0	0	0	0	0	0	0	3	2	0	0	0	0
C120a	0	0	0	0	0	0	0	0	0	0	0	0	0	0	0	0	0	0	0	0	0	0	0	0	0	0	0	0	0	0	0	0	0	0	0	0	0	0	0	0	0	0	0	0	0	0	0	0	0
C126	0	0	0	0	0	0	0	0	0	0	0	0	0	0	0	0	0	1	0	0	0	0	0	0	0	0	0	0	0	0	0	0	0	0	0	0	0	0	0	0	0	0	0	0	0	0	0	0	0
C13	0	0	0	0	0	0	0	0	0	0	0	0	0	0	0	0	0	0	0	0	0	0	0	0	0	0	0	0	0	0	0	0	0	0	0	0	0	0	0	0	0	0	0	0	0	0	0	0	0
C15	70	23255	36124	7683	24269	14	532	31107	30616	2	32914	3	43	10	9686	33369	14712	22179	22392	4779	29333	20	18	32245	37251	27815	26160	26702	31684	10038	28696	32261	26807	37382	30180	35126	27431	28699	30113	3494	54	153	134	38	73	15	1	167	3557
C15.1	1	20	27	5	23	0	1	19	28	0	15	0	0	0	5	142	6	10	37	5	13	0	0	15	18	229	17	2	13	44	21	14	14	20	15	18	9	7	14	4	0	0	0	0	0	0	0	1	0
C15.2	0	53	134	64	72	0	3	108	169	0	70	0	37	0	25	161	32	8086	91	11	510	1	0	48	190	76	44	40	49	353	252	49	131	106	382	91	634	53	147	11	0	1	0	0	1	0	0	0	2
C15.3	0	0	0	0	0	0	1	1	0	0	2	0	0	0	0	0	0	4	1	1	0	0	0	0	0	1	0	0	0	0	1	0	1	0	0	0	0	0	1	2	0	0	0	0	0	0	0	0	0
C15.4	3	1	1	1	5	1	13	7	0	1	1	2	24	2	0	3	0	0	7	0	2	0	0	1	2	0	0	0	2	3	0	0	1	0	0	1	3	1	1	4	0	1	0	0	10	0	0	0	7
C15.5	0	0	0	0	0	0	0	0	0	1	1	0	0	0	0	0	0	0	0	0	0	0	0	0	0	1	0	0	0	0	0	0	0	0	0	0	0	0	0	0	0	0	0	0	0	0	0	0	0
C15.6	22	1447	42	47	338	4	38	210	290	7	62	3	553	3	140	60	339	180	35	204	33	0	0	84	63	10	579	14	17	194	195	18	402	25	503	708	1121	76	165	93	0	0	0	2	0	5	0	0	124
C15.7	0	99	66	27	140	0	3	188	194	1	32	0	6	0	161	59	12	36	134	5	179	0	0	43	176	31	101	35	55	37	53	30	37	41	33	138	63	32	41	5	0	0	0	0	0	0	0	1	69
C15.8	0	38	74	8	105	1	0	59	130	0	80	0	5	0	27	46	46	39	39	11	50	1	1	202	62	58	50	94	159	57	56	578	53	74	269	90	43	184	188	11	0	0	2	0	1	0	0	0	7
C15.9	0	42	22	10	455	0	0	308	48	0	405	0	2	0	13	212	12	344	178	4	60	0	0	295	78	281	19	292	285	20	52	174	236	61	28	196	82	206	147	3	0	1	0	0	0	0	0	0	3
C15a	8	27	32	37	18	0	114	106	28	0	352	0	71	0	30	359	21	22	695	14	24	3	7	443	62	329	36	311	521	32	36	146	181	42	15	22	29	196	459	307	2	15	10	3	183	0	1	13	77
C15b	0	159	131	41	84	1	6	119	142	0	95	0	8	0	16	44	25	43	27	17	49	0	0	64	101	35	79	43	109	48	75	69	63	89	74	53	42	74	60	11	0	0	0	0	0	0	0	1	1
C15c	0	15	49	19	13	0	0	20	11	0	37	0	0	0	18312	20	14381	7	9	3349	7	0	0	5	22	23	8716	11	9	369	10	8	9917	13	3	10	5	12	27	130	4	0	0	2	0	5	0	3	2
C15d	0	0	0	0	1	0	0	0	4	0	0	0	0	0	39	0	31	0	0	8	0	0	0	0	0	0	11	0	0	0	1	0	12	0	0	0	0	0	2	0	0	0	0	0	0	0	0	0	0
C15e	0	0	0	0	1	0	0	0	0	0	0	0	0	0	0	0	0	1	0	0	1	0	0	0	1	1	1	1	0	0	0	0	0	0	0	1	0	0	1	0	0	0	0	0	0	0	0	0	0
C15f	0	5	0	0	0	0	0	0	1327	0	0	0	0	0	0	0	0	0	0	0	0	0	0	1	0	0	0	0	0	0	0	0	0	0	0	0	0	0	0	0	0	0	0	0	0	0	0	0	0
C15g	0	34	57	34	183	0	0	43	78	0	38	0	1	0	15	39	22	27	33	7	100	0	0	30	223	30	28	27	96	81	39	33	27	50	27	41	39	22	38	2	0	1	0	0	1	0	0	0	4
C15h	4	493	29	38	8560	0	2	7200	24	1	131	0	214	1	25	372	8	7	205	45	1345	0	0	160	115	254	25	76	189	3063	1073	341	14	124	60	4246	9	165	164	3	0	5	10	0	0	1	0	0	86
C15i	0	18	19	5	10	0	0	20	19	0	19	0	1	0	5	18	7	8	8	1	12	0	0	11	19	52	11	9	8	10	19	99	11	10	31	12	13	17	12	108	0	0	0	0	1	0	0	0	2
C15j	0	8	36	64	14	0	0	14	17	0	26	0	1	0	8	26	11	20	14	4	21	0	0	23	183	25	19	15	45	27	29	19	25	28	22	25	17	15	11	2	0	0	0	0	0	0	0	0	1
C15k	0	1	0	1	1	0	0	1	1	0	0	0	0	0	0	1	0	0	0	0	1	0	0	1	0	1	1	0	1	0	1	2	0	1	1	1	2	0	1	0	0	0	0	0	0	0	0	0	0
C15L	0	71	52	17	37	0	1	89	42	0	371	0	4	0	27	545	11	29	457	7	38	0	0	309	32	396	43	177	397	57	49	486	39	49	190	66	35	285	490	224	0	0	0	7	1	0	0	0	5
C15m	0	23	44	18	130	0	0	53	31	0	31	0	1	0	7	31	16	23	10	9	41	0	0	36	22	19	67	25	19	40	15	27	21	26	20	35	12	19	25	3	0	0	0	0	0	0	0	0	63
C16	2	0	0	0	0	10	0	0	0	6	0	8	4	3	1	0	0	0	0	0	0	1	0	0	0	0	0	0	0	0	0	0	0	0	0	0	0	0	0	1	0	13	0	3	2	0	0	0	6
C16a	0	0	0	0	0	0	0	0	0	0	0	0	0	0	0	0	0	0	0	0	0	0	0	0	0	0	0	0	0	0	0	0	0	0	0	0	0	0	0	0	0	0	0	0	0	0	0	0	0
C17	0	0	0	0	0	5	1	0	0	1	0	0	1	1	0	0	0	0	0	0	0	0	0	0	0	0	0	0	0	0	0	0	0	0	0	0	0	0	0	11	0	103	10	23	13	1	0	0	0
C17.2	0	0	0	0	0	0	0	0	0	0	0	0	0	0	0	0	0	0	0	0	0	0	0	0	0	0	0	0	0	0	0	0	0	0	0	0	0	0	0	0	0	0	0	0	0	0	0	0	0
C17a	0	0	0	0	0	0	0	0	0	0	0	0	0	1	0	0	0	0	0	0	0	0	0	0	0	0	0	0	0	0	0	0	0	0	0	0	0	0	0	4	0	0	0	15	5	1	0	0	0
C18	32	0	0	1	1	40	21	0	0	34	2	32	55	56	0	0	0	0	21	0	0	193	130	2	0	0	0	45	7	0	0	0	0	0	0	0	0	44	1	112	293	267	16	24	53	24	133	6	77
C19	0	0	0	0	0	0	0	0	0	0	0	0	0	0	0	0	0	0	0	0	0	0	0	0	0	0	0	0	0	4	2	0	0	0	0	0	0	0	0	0	0	0	0	0	0	0	0	0	0
C1a	2	6	0	0	0	4	2	0	1	5	25	6	4	15	15	2	0	1	155	1	0	10	74	13	7	4	1	35	46	0	0	0	0	0	0	0	0	14	8	6	8	1	1	0	2	2	7	1	2
C1c.C45	0	1	0	0	0	0	0	0	5	0	6	0	2	4	55	0	2	2	61	0	0	256	184	4	2	0	12	19	6	0	0	2	2	0	0	19	0	1	0	181	441	89	0	15	0	1	71	7	88
C1ca	0	1	0	2	0	0	0	7	7	0	26	0	0	10	24	0	0	0	247	0	3	1375	776	19	3	55	1	89	39	0	0	6	0	0	0	0	0	111	26	1019	1316	208	17	18	5	3	441	106	161
C1d	0	0	0	0	0	0	0	0	0	0	0	0	0	0	0	0	0	0	0	0	0	0	0	0	0	0	0	0	0	0	0	0	0	0	0	0	0	0	0	0	0	0	0	0	0	0	0	0	0
C1f	1	0	0	0	0	4	0	0	0	1	0	3	0	2	0	0	3	0	8	0	0	105	18	0	0	0	0	7	1	0	0	0	0	0	0	0	10	2	0	5	14	6	0	1	178	1	9	88	36
C1g	3	0	0	1	0	7	0	0	0	3	0	3	4	7	0	0	0	0	22	0	1	54	43	0	1	0	0	8	0	0	0	0	0	0	0	0	0	6	0	18	34	21	0	3	6	2	66	0	7
C1h	0	0	0	0	0	0	0	0	0	0	1	1	1	2	0	1	0	0	6	0	0	42	33	0	0	0	0	8	1	0	0	0	0	0	0	0	0	4	2	15	25	4	0	2	0	0	31	1	2
C1i	0	0	0	0	0	1	0	0	0	0	0	2	15	1	0	0	0	0	3	0	0	6	8	0	0	0	0	0	0	0	0	0	0	0	0	0	0	4	1	3	6	0	0	0	0	0	5	0	1
C1j	0	0	0	0	1	0	0	0	5	0	6	0	2	3	6	1	0	0	45	0	0	178	122	4	0	0	0	15	4	0	0	0	0	0	0	0	0	4	0	21	226	24	10	1	0	0	69	14	3
C1k	0	0	0	0	0	0	0	0	0	0	0	0	0	0	0	0	0	0	1	0	0	2	4	0	0	1	0	0	0	0	0	0	0	0	0	0	0	1	0	4	4	0	0	0	0	0	0	0	0
C1m	0	1	0	0	0	0	0	0	0	0	2	0	0	0	0	0	0	0	10	0	0	19	25	1	0	0	0	6	0	0	0	0	0	0	0	0	0	7	3	2	22	2	2	0	0	0	19	1	0
C1m(type2)	0	1	0	0	0	0	0	0	1	0	1	0	0	0	0	0	0	0	54	0	0	5	277	3	0	1	0	3	2	0	0	1	0	0	0	0	0	6	0	4	8	6	0	0	0	0	3	0	1
C1p	11	1	0	0	0	4	1	1	0	13	8	10	7	51	2	1	0	0	315	0	0	1711	1242	9	2	5	0	144	31	0	0	3	1	0	1	0	0	113	16	626	1149	134	1	28	4	43	1106	0	87
C1r	2	0	0	0	0	13	1	0	0	3	0	4	8	5	0	0	0	0	17	0	0	67	65	1	0	0	0	1	2	0	0	0	0	0	0	0	0	4	0	22	31	11	0	0	0	2	29	0	3
C1s	0	0	0	11	535	1	253	13	2	0	0	0	0	0	0	0	0	0	0	0	0	0	0	0	67	0	0	1	0	0	0	0	0	0	0	463	0	0	0	0	0	0	0	0	0	0	0	0	0
C1t	0	0	0	0	0	0	0	0	0	0	0	0	0	0	0	0	0	0	0	0	0	6	5	0	0	0	0	0	0	0	0	0	0	0	0	0	0	1	0	2	5	2	0	0	0	0	6	0	1
C2	0	1	0	3	1	0	0	1	2	0	0	0	0	0	1	0	0	0	1	0	0	0	1	0	0	0	0	0	4	0	0	1	0	0	0	0	0	0	0	1	0	0	0	0	0	0	0	0	0
C20	0	0	0	0	0	0	0	0	0	0	0	0	1	1	0	0	0	0	1	0	0	0	0	0	0	0	0	0	0	0	0	0	0	0	0	0	0	0	0	0	1	1	0	0	1	0	0	0	2
C21.11	0	0	0	0	0	1	0	0	0	0	0	1	0	0	0	0	0	0	0	0	0	0	0	0	0	0	0	0	0	3	0	0	0	0	0	0	0	0	0	824	21	0	0	1189	34	0	0	0	1
C21.12	0	0	0	0	0	0	0	0	0	0	0	1	0	1	0	0	0	0	0	0	0	0	0	0	0	0	0	0	0	0	0	0	0	0	0	0	0	0	0	13	0	505	8	15	179	0	0	0	62
C21.13	0	0	0	0	0	0	0	0	0	0	0	1	0	0	0	0	0	0	0	0	0	0	0	0	0	0	0	0	0	0	0	0	0	0	0	0	0	0	0	0	0	0	2	1	1	0	0	0	0
C21.14	2	0	0	0	0	0	0	0	0	4	0	0	1	2	0	0	0	0	0	1	0	0	0	0	0	0	0	0	0	0	0	0	0	0	0	0	0	0	0	13	0	13	0	10	12	0	0	0	0
C21.16	0	0	0	0	0	0	0	0	0	0	0	1	0	0	0	0	0	0	0	0	0	0	0	0	0	0	0	0	0	0	0	0	0	0	0	0	0	0	0	10	0	0	0	48	3	0	0	0	0
C21.b1	0	0	0	0	0	0	2	0	0	1	0	0	0	0	0	0	0	0	0	0	0	0	0	0	0	0	0	0	0	0	0	0	0	0	0	0	0	0	0	10	0	1	0	16	9	0	0	0	2
C21a	0	1	0	0	0	0	0	0	0	0	0	1	1	1	0	0	0	0	0	2	0	0	0	0	0	0	6	0	0	0	0	0	5	0	0	0	0	0	0	21	0	4	2	50	23514	1	0	80	1
C22	0	0	0	0	0	0	0	0	0	0	0	0	0	0	0	0	0	0	0	0	0	0	0	0	0	0	0	0	0	0	0	0	0	0	0	0	0	0	0	0	1	0	0	0	0	0	0	0	0
C23	0	0	0	0	0	0	0	0	0	1	0	1	0	1	0	0	0	0	2	0	0	17	13	0	1	0	0	0	0	0	0	0	0	0	0	0	0	1	0	6	14	4	0	0	0	0	7	0	0
C24	0	2	0	0	0	0	0	0	3	0	0	0	0	1	0	0	0	0	2	0	0	3	5	0	0	0	0	1	0	0	0	0	0	0	0	0	0	0	0	0	10	1	0	0	1	0	14	0	1
C26	0	0	0	0	0	0	0	0	0	0	0	0	0	0	0	0	0	0	0	0	0	0	0	0	0	0	0	0	0	0	0	0	0	0	0	0	0	0	0	0	0	1	0	0	0	0	0	0	0
C27	0	0	0	2	0	0	0	0	0	0	0	0	0	0	0	0	30	0	0	0	8	0	0	0	0	0	0	0	0	0	2	0	0	0	0	0	0	0	0	0	0	0	0	0	0	0	0	0	0
C27.1	0	0	0	0	0	0	0	0	0	0	0	0	0	0	0	0	0	0	0	0	0	0	0	0	0	0	0	0	0	0	0	0	0	0	0	0	0	0	0	0	0	0	0	0	0	0	0	0	0
C28	0	0	0	0	0	0	0	0	0	0	0	0	0	0	0	0	0	0	0	0	0	0	0	0	0	0	0	0	0	0	0	0	0	0	0	0	0	0	0	0	0	0	0	0	1	0	0	0	0
C29	2	0	0	1	1	5	0	0	0	2	0	17	5	8	0	0	0	0	1	0	0	3	4	0	0	0	0	0	0	0	0	0	0	0	0	0	0	0	0	2	1	6	0	1	5	0	5	1	5
C3.10	45	0	0	7	0	38	4	0	0	43	0	34	32	49	0	0	0	0	15	2	0	7	12	0	0	0	1	3	0	0	0	0	0	0	0	0	0	1	0	4	7	989	31	0	249	37	3	0	714
C3.11	2	0	0	0	0	83	0	1	0	54	0	58	40	45	4	0	0	0	2	0	0	3	3	0	0	0	0	0	2	0	0	0	0	0	0	0	0	1	0	3	3	362	0	2	82	1	4	0	61
C3.12	6	0	0	18	0	135	4	0	0	28	3	125	95	89	2	0	0	0	2	0	1	0	1	0	0	0	2	0	1	0	0	0	0	0	0	1	0	0	0	1	0	21	0	1	5	15	1	0	10
C3.14	0	0	0	0	0	3	0	0	0	1	0	5	8	5	0	0	0	0	0	0	0	1	1	0	0	0	0	0	0	0	0	0	0	0	0	0	0	2	0	355	4	14	7	1149	10	0	1	0	5
C3.2	1	1	0	0	0	0	0	0	0	0	1	2	0	1	1	1	0	0	10	0	0	8	1	3	0	5	0	6	8	0	0	1	0	0	0	0	0	2	1	6	1	25	4	0	2	1	0	0	2
C3.7	3	0	0	1	0	17	3	0	0	7	0	20	9	10	2	0	0	0	0	1	0	32	4	0	0	1	1	0	0	0	0	0	0	0	0	0	0	1	0	5	3	248	0	2	104	1	6	0	206
C3.8	2	0	0	1	0	11	2	0	0	2	1	7	9	5	3	0	0	0	4	0	1	17	15	1	0	0	0	0	0	0	0	0	0	0	0	0	0	3	0	7	10	339	14	1	54	6	11	6	174
C3.9	0	0	0	0	0	0	0	0	0	0	0	0	0	0	0	0	0	0	0	0	0	0	0	0	0	0	0	0	0	0	0	0	0	0	0	0	0	0	0	0	0	292	0	0	62	0	0	0	96
C31.10	0	0	0	0	0	0	0	0	0	0	0	0	0	0	0	0	0	0	0	0	0	0	0	0	0	0	0	0	0	0	0	0	0	0	0	0	0	0	0	0	0	0	0	0	0	0	0	0	0
C32	0	0	0	0	0	1	0	0	0	0	0	0	0	0	0	0	0	0	0	0	0	0	0	0	0	0	0	0	0	0	0	0	0	0	0	0	0	0	0	0	0	0	0	0	0	0	0	0	0
C33.1	0	0	0	0	0	0	0	0	0	0	1	0	0	0	0	0	0	0	2	0	0	8	7	0	0	0	0	3	1	0	0	0	0	0	0	0	0	1	34	1	14	3	0	0	0	0	24	0	1
C35	0	0	0	0	0	4	0	0	0	1	0	6	2	0	0	0	0	0	0	0	0	0	0	0	0	0	0	0	0	0	0	0	0	0	0	0	0	0	0	0	0	0	0	0	0	0	0	0	0
C36	6	0	0	2	0	21	1	0	0	7	0	32	20	12	0	0	0	0	2	0	0	5	5	1	0	0	0	2	0	0	0	0	0	0	0	0	0	1	0	4	10	22	0	1	4	3	7	0	10
C37	0	0	0	0	0	0	0	0	0	0	0	0	0	1	0	0	0	0	1	0	0	1	0	0	0	0	0	0	0	0	0	0	0	0	0	0	0	0	0	0	0	0	0	0	0	0	0	0	0
C38	0	0	0	0	0	4	0	0	0	2	0	11	3	3	0	0	0	0	0	0	0	0	0	0	0	0	0	0	0	0	0	0	0	0	0	0	0	0	0	0	0	2	0	0	2	0	0	0	3
C39	0	5	0	0	181	0	0	0	1	0	0	0	1	0	0	0	0	0	0	0	0	0	0	0	0	0	0	0	0	49	20	0	0	0	0	0	0	0	0	0	0	0	0	0	0	0	0	0	0
C3a	1	2	0	0	3	7	3	0	1	97	3	10	8	9	0	0	0	0	56	0	0	321	165	2	0	0	0	25	5	0	0	0	0	0	0	0	0	54	0	233	213	45	1	4	6	9	113	0	176
C3aa	2	0	0	0	0	8	0	0	0	7	0	4	4	2	0	0	0	0	0	0	0	0	0	0	0	0	0	0	0	0	0	0	0	0	0	0	0	0	1	0	0	0	1	0	0	7	0	0	0
C3b	68	0	0	0	0	86	36	0	5	76	1	90	113	101	8	0	0	5	0	0	0	6	5	0	0	0	0	0	0	0	0	0	4	0	0	0	0	2	0	5	7	2772	37	4	1126	121	6	8	1705
C3d	181	0	2	27	2	460	366	1	8	418	0	391	389	531	1	0	5	0	0	0	0	0	0	0	4	87	5	0	0	2	1	0	4	29	0	0	0	0	0	10128	183	575	52	27490	6981	283	0	15	654
C3e	1	0	0	68	0	158	1	1	2	4	0	21	27	15	0	0	0	0	5	0	0	82	11	0	1	0	0	2	0	0	0	0	0	0	0	0	0	3	0	14	18	33	96	3	12	5	12	19	69
C3f	1	1	0	0	0	14	3	0	1	3	0	21	13	9	0	0	0	0	3	0	0	19	25	0	1	0	0	0	0	0	0	0	0	0	0	0	0	0	0	7	14	23	0	1	5	3	15	0	20
C3ff	0	0	0	0	0	0	0	0	0	0	0	0	0	0	0	0	0	0	0	0	0	0	0	0	0	0	0	0	0	0	0	0	0	0	0	0	0	0	0	0	0	0	0	0	0	0	0	0	0
C3g	0	0	0	0	0	1	0	0	0	0	0	0	0	0	0	0	0	0	0	0	0	0	0	0	0	0	0	0	0	0	0	0	0	0	0	0	0	0	0	0	0	1	0	0	0	0	0	0	0
C3h	0	0	0	0	0	0	1	0	0	2	0	1	0	1	0	0	0	0	0	0	0	0	0	0	0	0	0	0	0	0	0	0	0	0	0	0	0	0	0	36	2	3	0	82	43	0	0	0	1
C3ha	0	0	0	0	0	0	6	0	0	0	0	0	0	0	0	0	0	0	0	0	0	0	0	0	0	0	0	0	0	0	0	0	0	0	0	0	0	0	0	247	0	0	0	88	2	0	0	0	0
C3j	3	0	0	0	0	9	1	0	0	6	0	14	19	31	0	0	0	0	1	0	0	1	3	0	0	0	0	0	0	0	0	0	0	0	0	0	0	0	0	1	0	2	0	1	2	3	0	0	2
C3k	0	0	0	0	0	0	0	0	0	0	0	0	0	0	0	0	0	0	0	0	0	0	0	0	0	0	0	0	0	0	0	0	0	0	0	0	0	0	0	0	0	60	1	0	7	0	0	0	29
C3L	0	0	0	0	0	0	0	0	0	0	0	0	0	0	0	0	0	0	0	0	0	0	0	0	0	0	0	0	0	0	0	0	0	0	0	0	0	0	0	0	0	335	1	1	45	0	0	0	59
C3n	0	0	0	0	0	0	0	0	0	0	0	3	3	3	0	0	0	0	1	0	0	0	0	0	0	0	0	0	0	0	0	0	0	0	0	0	1	0	0	0	0	0	0	2	0	0	0	0	1
C3p	0	0	0	0	0	0	0	0	0	0	0	0	0	1	0	0	0	0	0	0	0	0	0	0	0	0	0	0	0	0	0	0	0	0	0	0	0	0	0	0	0	0	0	0	0	0	0	0	0
C3t	2	0	0	0	0	4	0	0	0	3	0	10	8	6	5	0	0	0	0	0	0	0	2	0	0	0	0	0	0	0	0	0	0	0	0	0	0	0	0	0	0	12	0	0	12	1	0	0	599
C3u	28839	28	76	543	230	18664	6842	125	326	31377	9	17038	21524	15292	0	0	0	0	14	0	10	1	1	0	54	0	0	1	5	13	4	0	2	6	25	77	0	1	18	152	6	68	48	2	2	35451	7	0	40
C3v	0	0	0	0	0	0	0	0	0	0	0	0	0	0	0	0	0	0	0	0	0	0	0	0	0	0	0	0	0	0	0	0	0	0	0	0	0	172	181	1	0	0	0	0	0	0	1	0	0
C3w	598	1	1	6	5	1665	91	1	3	1716	0	2717	1295	1203	2	0	0	0	7	0	0	12	5	2	0	1	3	8	3	0	0	0	0	0	0	0	0	2	1	25	14	183	7	273	67	1082	6	0	224
C3y	3	0	0	1	0	6	1	0	0	5	0	34	7	4	5	0	0	0	1	0	0	5	4	0	0	0	0	7	0	0	0	0	0	0	0	0	1	1	0	4	4	6	0	3	4	0	50	0	17
C3z	20	0	0	0	0	15	2	0	0	13	0	37	7	13	0	0	0	0	0	0	0	0	1	0	0	0	0	0	0	0	0	0	0	0	0	0	0	0	0	5	1	15	0	1	95	6	0	0	8
C4	0	0	0	0	0	2	0	0	0	0	0	0	0	0	0	0	0	0	9	0	0	20	24	1	0	0	0	4	0	0	0	0	0	0	0	0	0	2	0	11	13	0	0	0	1	0	18	0	0
C40	1	0	5	1	0	10	2	0	0	2	0	15	5	7	0	0	0	0	0	1	0	2	0	0	0	0	58	0	0	0	0	0	0	0	0	0	0	0	0	0	0	10	0	1	2	2	0	0	8
C40a	0	0	0	0	0	0	0	0	0	0	0	1	0	0	0	0	0	0	0	0	0	0	0	0	0	0	0	0	0	0	0	0	0	0	0	0	0	0	0	0	0	0	0	0	0	0	0	0	0
C40b	0	0	0	0	0	0	0	0	0	0	0	0	0	0	0	0	0	0	0	0	0	0	0	0	0	0	0	0	0	0	0	0	0	0	0	0	0	0	0	0	0	0	0	0	0	0	0	0	0
C41	1	0	0	0	0	1	1	0	0	1	2	1	1	2	0	0	0	0	7	0	0	34	20	0	0	0	0	5	0	0	0	0	0	0	0	0	0	3	0	14	18	8	0	1	0	0	17	0	4
C42	0	0	4	2	0	2	0	0	0	0	0	0	2	3	85	0	0	0	2	0	43	2	4	0	2	0	66	0	2	0	0	0	3	0	0	1	0	0	0	0	5	0	0	0	0	2	3	0	0
C42b	0	0	0	0	0	0	0	0	0	0	0	0	1	0	0	0	0	0	0	0	0	0	0	0	0	0	1	0	0	0	0	0	0	0	0	0	0	0	0	0	0	0	0	0	0	0	0	0	0
C43	0	0	0	0	0	0	0	0	0	0	0	0	0	0	0	0	0	0	0	0	0	0	0	0	0	0	0	0	0	0	0	0	0	0	0	0	0	0	0	1	0	0	0	0	0	0	0	0	0
C44	0	0	0	4	0	41	0	0	0	0	5	25	27	38	0	0	0	0	53	0	0	397	209	7	0	1	0	27	8	0	0	0	2	0	0	0	0	8	7	395	325	28	5	2	0	0	133	0	45
C44a	0	0	0	0	0	0	0	0	1	1	0	0	0	0	0	0	0	0	0	0	0	0	0	0	0	0	0	0	0	0	0	0	0	0	0	0	0	0	0	0	3	0	0	0	0	0	1	0	0
C45.3	0	0	0	0	0	0	0	0	0	0	0	0	1	0	12	0	0	0	1	0	0	8	11	0	0	0	5	1	0	0	0	0	0	0	0	0	0	1	0	2	2	19	0	0	0	0	6	0	1
C45a	0	0	0	0	0	0	0	0	0	0	0	0	0	0	0	0	0	0	1	0	0	0	1	0	0	0	0	0	0	0	0	0	0	0	0	0	0	0	0	1	0	0	0	0	0	0	0	0	0
C46	0	0	0	0	0	0	0	0	0	0	1	0	0	0	0	0	0	0	1	0	0	7	2	0	0	0	0	0	0	0	0	0	0	0	0	0	0	0	0	1	5	1	0	0	0	0	3	0	1
C46a	0	0	0	0	0	0	0	0	0	0	0	0	0	0	0	0	0	0	0	0	7	0	1	0	0	0	0	0	0	0	0	0	0	0	0	0	0	0	0	0	0	0	0	0	0	0	0	0	0
C47	0	0	0	0	0	0	0	0	0	0	0	0	0	1	0	0	0	0	0	0	0	0	1	0	0	0	0	0	0	0	0	0	0	0	0	0	0	0	0	3	0	0	0	0	0	0	0	0	0
C48	0	0	0	0	0	0	0	0	0	0	0	0	0	0	0	0	0	0	0	0	0	0	0	0	0	0	0	0	0	0	0	0	0	0	0	0	0	0	0	0	0	0	0	0	0	0	0	0	0
C49	0	0	0	0	0	0	0	0	0	0	0	0	0	0	0	0	0	0	0	0	0	0	0	0	0	0	0	0	0	0	0	0	0	0	0	0	0	0	0	0	0	0	0	0	0	0	0	0	0
C5	0	0	0	0	0	0	0	0	0	0	0	0	0	0	0	0	0	0	0	0	0	0	0	0	0	0	0	0	0	0	0	0	0	0	0	0	0	0	0	0	0	0	0	0	0	0	0	0	0
C50	3	0	0	2	0	153	2	0	1	2	1	306	189	163	51	0	0	0	13	0	0	164	53	0	1	0	0	2	0	0	0	0	5	0	0	0	0	1	5	14	98	18307	760	17	3620	4	25	74	20418
C51	0	0	0	0	0	0	0	0	0	0	0	0	0	0	0	0	0	0	0	0	0	0	0	0	0	0	0	0	0	0	0	0	0	0	0	0	0	0	0	0	0	0	0	0	0	0	0	0	0
C52	0	0	0	0	0	0	0	0	0	0	0	0	0	0	0	0	0	0	0	0	0	0	0	0	0	0	0	0	0	0	0	0	0	0	0	0	0	0	0	0	0	0	0	0	0	0	0	0	0
C54a	0	0	0	1	0	120	0	0	0	0	0	336	130	103	0	0	0	0	0	0	0	0	0	0	0	0	0	0	0	1	0	0	0	0	0	0	0	0	0	0	0	0	0	0	0	0	0	0	1
C55	0	0	0	0	0	0	0	0	0	0	0	0	0	0	0	1	0	0	0	0	0	0	0	0	0	0	0	0	0	0	0	0	0	0	0	0	0	0	0	0	0	0	0	2	0	0	0	0	0
C56	0	1	1	3	0	0	0	2	2	0	2	0	0	0	0	0	0	1	0	0	0	0	0	0	0	1	0	0	0	2	1	0	1	1	0	1	0	0	0	0	0	0	0	0	0	0	0	0	0
C56a	0	4	6	4	5	0	0	14	6	0	7	0	0	0	4	10	5	12	8	3	11	0	0	10	7	13	9	5	5	7	17	8	16	10	279	12	7	11	4	3	0	0	0	0	0	0	0	0	0
C58	0	0	0	0	0	0	0	0	0	0	0	0	0	0	0	0	0	0	0	1	0	0	0	0	0	0	0	0	0	0	0	0	0	0	0	0	0	0	0	0	0	0	0	0	0	0	0	0	0
C6	2	0	0	0	0	23	3	0	0	10	0	23	31	15	0	0	0	0	0	0	0	0	1	0	0	0	0	0	0	0	0	0	0	0	0	0	0	0	0	3	0	11	1	3	8	7	0	0	13
C60	0	14	22	3	19	0	0	11	15	0	17	0	1	0	6	7	10	10	825	4	87	1	0	10	24	8	13	5	12	25	555	14	5	380	14	66	23	9	133	1	0	0	2	0	0	0	0	0	2
C62	0	0	0	0	0	1	0	0	0	2	0	3	3	0	0	0	0	0	0	0	0	0	0	0	0	0	0	0	0	0	0	0	0	0	0	0	0	0	0	0	0	5	1	2	1	2	0	0	4
C64	0	0	0	0	0	0	0	0	0	0	0	0	0	0	0	0	0	0	0	0	0	0	0	0	0	0	0	0	0	0	0	0	0	0	0	0	0	0	0	0	0	0	0	0	0	0	0	0	0
C65	1	0	1	1	0	8	1	0	0	0	0	12	5	3	0	0	0	0	0	0	0	2	3	0	0	0	0	0	0	0	0	0	0	0	0	0	0	0	0	0	1	22	1	2	2	0	1	0	23
C65a	0	0	0	3	0	3	0	0	0	1	0	5	2	2	0	0	0	0	0	0	1	0	0	0	0	0	0	0	0	0	0	0	0	0	0	0	0	0	0	1	0	2	0	0	0	0	0	0	2
C66	0	0	0	0	0	1	0	0	0	0	0	0	0	0	0	0	0	0	0	0	0	0	0	0	0	0	0	0	0	0	0	0	0	0	0	0	0	0	0	0	0	0	0	0	0	0	0	0	0
C66a	0	0	0	0	0	0	0	0	0	0	0	0	0	0	0	0	0	0	0	0	0	0	0	0	0	0	0	0	0	0	0	0	0	0	0	0	0	0	0	0	0	0	0	0	0	0	0	0	0
C66b	0	0	0	0	0	0	0	0	0	0	0	0	0	0	0	0	0	0	0	0	0	0	0	0	0	0	0	0	0	0	0	0	0	0	0	0	0	0	0	0	0	0	0	0	0	0	0	0	0
C67	0	0	0	0	0	0	0	0	0	0	0	0	0	0	0	1	0	0	4	0	0	10	5	0	0	0	0	0	0	0	0	0	0	0	0	0	0	0	0	2	5	1	0	0	0	0	6	0	2
C7	2	0	0	1	0	16	3	0	0	13	0	21	18	59	0	0	0	0	0	0	0	3	2	0	0	0	0	0	0	0	0	0	0	0	0	1	0	0	0	2	0	52	4	5	16	3	0	0	19
C70	0	1	0	0	0	5	1	0	0	1	0	3	9	5	0	0	0	0	2	0	0	4	0	0	0	0	0	0	0	0	0	0	0	0	0	0	0	0	0	5	2	26	0	1	9	4	0	0	8
C71	1	0	0	1	0	2	1	0	0	0	0	7	4	2	0	0	0	0	0	0	0	0	1	0	0	0	0	0	0	0	0	0	0	0	0	0	0	0	0	2	0	7	0	0	4	2	0	0	5
C71a	0	0	0	0	0	0	0	0	0	0	0	1	0	0	0	0	0	0	0	0	0	0	0	0	0	0	0	0	0	0	0	0	0	0	0	0	0	0	0	0	0	0	0	0	0	0	0	0	0
C72	1	0	0	0	0	2	0	0	0	1	3	2	1	6	0	0	0	0	144	0	0	459	431	8	1	6	0	83	21	8	0	1	1	0	0	0	0	126	14	647	668	139	9	8	4	1	521	0	0
C75	0	0	0	0	0	9	1	0	0	1	0	13	1	3	0	0	0	0	0	0	0	2	1	0	0	0	0	0	0	0	0	0	0	0	0	0	0	0	0	1	1	36	2	1	14	0	0	0	26
C76	0	0	0	0	0	0	0	0	0	0	0	0	0	0	0	0	0	0	0	0	0	0	0	0	0	0	0	0	0	0	0	0	0	0	0	0	0	0	0	0	0	0	0	0	0	0	0	0	0
C78a	0	1	0	0	0	0	1	1	0	0	1	0	0	0	0	0	0	0	12	0	0	38	30	0	1	4	0	2	1	0	0	0	0	0	0	0	0	9	1	14	26	6	0	0	2	0	27	0	4
C79	0	0	0	0	0	0	0	0	0	0	0	0	0	0	0	0	0	0	0	0	0	0	0	0	0	0	0	0	0	0	0	0	0	0	0	0	0	0	0	0	0	0	0	0	0	0	0	0	0
C80	0	0	0	0	0	0	0	0	0	0	0	0	0	0	0	0	0	0	0	0	0	0	0	0	0	0	0	0	0	0	0	0	0	0	0	0	0	0	0	0	0	0	0	0	0	0	0	0	0
C81	0	0	0	0	0	0	0	0	0	0	0	0	0	0	0	0	0	0	0	0	0	0	0	0	0	0	0	0	0	0	0	0	0	0	0	0	0	0	0	0	0	0	0	0	0	0	1	0	0
C82	0	0	0	0	0	0	0	0	0	0	0	0	0	0	0	0	0	0	0	0	0	0	0	0	0	0	0	0	0	0	0	0	0	0	0	0	0	0	0	0	0	0	0	0	0	0	0	0	0
C83	0	0	0	0	1	26	0	0	0	29	0	17	29	36	0	0	0	0	0	0	0	0	0	0	0	0	0	0	0	0	0	0	0	0	0	0	0	0	0	0	0	1	0	0	0	0	0	0	0
C88a	0	0	0	0	0	0	0	0	0	0	0	0	0	0	0	0	0	0	0	0	0	0	0	0	0	0	0	0	0	0	0	0	0	0	0	0	0	0	0	0	0	0	0	0	0	0	0	0	0
C89	0	0	0	0	0	0	1	0	0	0	0	0	0	0	0	0	0	0	0	0	0	1	0	0	0	0	0	0	0	0	0	0	0	0	0	0	0	2	0	0	0	0	0	0	0	0	1	0	0
C9	0	0	0	0	0	0	0	0	0	0	0	0	0	0	0	0	0	0	0	0	0	0	0	0	0	0	0	0	0	0	0	0	0	0	0	0	0	0	0	0	0	0	0	0	0	0	0	0	0
C90	0	0	0	0	0	0	0	0	0	0	0	0	0	0	0	0	0	0	0	0	0	0	0	0	0	0	0	0	0	0	0	0	0	0	0	0	0	0	0	0	0	0	0	0	0	0	0	0	0
C91	827	13	23	138	24	3199	498	16	34	2016	54	4931	2650	2610	42	1	12	4	344	2	3	0	2	32	30	14	15	88	104	5	13	11	4	5	6	21	4	230	19	12	3	104	40	0	64	1432	6	22	86
C91a	1	0	1	0	0	4	1	0	0	2	0	9	6	1	0	1	0	0	3	0	0	0	0	1	0	0	0	1	4	1	0	1	0	0	0	0	0	3	0	0	1	0	0	0	0	1	0	0	0
C91b	0	1	1	1	0	0	0	1	2	0	0	0	0	0	0	1	0	0	0	0	0	0	0	1	1	0	0	0	1	0	1	0	1	0	0	0	0	1	0	0	0	0	0	0	0	0	0	0	1
C91c	1	1	0	0	0	3	0	0	2	1	0	1	5	1	0	0	0	0	1	0	1	0	0	0	0	0	0	0	0	0	0	0	0	1	0	1	0	2	0	0	0	0	0	0	0	0	0	0	0
C91d	2	0	1	1	1	2	0	1	1	1	0	1	3	4	0	0	0	0	19	0	1	0	0	0	0	0	0	0	1	1	0	0	0	0	0	1	1	0	0	0	0	1	0	0	0	0	0	0	1
C92	0	0	0	0	0	1	0	0	0	0	0	0	0	0	0	0	0	0	0	0	0	0	0	0	0	0	0	0	0	0	0	0	0	0	0	0	0	1	0	0	0	0	0	0	0	0	0	0	0
C92a	0	0	0	0	0	0	0	0	0	0	0	0	0	0	0	0	0	0	0	0	0	0	0	0	0	0	0	0	0	0	0	0	0	0	0	0	0	0	0	0	0	0	0	0	0	0	0	0	0
C93	52	21	16	63	63	72	698	17	45	13	59	54	457	32	54	13	9	9	1272	3	8	23	55	55	44	40	15	325	183	7	5	33	5	0	0	14	3	233	35	60	19	93	9	8	106	10	10	1	129
C93a	2	60	86	262	44	2	15	67	63	2	84	4	75	0	53	168	55	43	984	41	60	3	0	92	98	74	175	280	189	40	33	76	54	109	50	51	35	232	109	49	7	17	12	6	11	1	0	10	101
C94	0	0	0	0	0	12	1	0	0	5	0	11	17	7	1	0	0	0	0	0	0	0	0	0	0	0	0	0	0	0	0	0	0	0	0	0	0	0	0	0	0	12	0	0	1	2	0	0	14
C94a	0	0	0	0	0	0	1	0	0	0	0	2	1	0	0	0	0	0	0	0	0	0	0	0	0	0	0	0	0	0	0	0	0	0	0	0	0	0	0	0	0	0	0	0	0	0	0	0	0
Cspa	5	0	0	0	0	6	1	0	0	23	0	11	15	7	0	0	0	0	0	0	0	0	0	0	0	0	0	0	0	0	0	0	0	0	0	0	0	0	0	0	0	1	0	0	0	22	0	0	0
Cspb	2	0	0	0	0	5	0	0	0	1	0	4	3	42	0	0	0	0	1	0	0	2	0	0	0	0	0	0	0	0	0	0	0	0	0	0	0	0	0	1	0	14	0	0	2	2	0	0	8
Cspc	1572	7	20	336	26	7192	799	9	67	2217	8	5670	5248	5788	40	0	44	0	155	7	26	876	411	5	18	13	17	59	20	5	5	2	6	1	0	0	8	69	0	1331	736	14065	175	2017	6062	1894	171	97	9287
Cspd	0	0	0	0	0	0	0	0	0	0	0	0	0	0	0	0	0	0	0	0	0	0	0	0	0	0	0	0	0	0	0	0	0	0	0	0	0	0	0	0	0	0	0	0	0	0	0	0	0
D1	29	19	0	26933	154	5686	0	6	224	0	0	0	0	0	0	0	0	2	0	0	2	6	0	0	0	0	0	0	0	0	0	0	10	116	35	52	16	51	29	0	0	0	16930	4	0	0	0	27905	0
D1.2	0	0	0	0	0	0	0	0	0	0	0	0	0	0	0	0	0	0	0	0	0	0	0	0	0	0	0	0	0	0	0	0	0	0	0	0	0	0	0	0	0	0	0	0	0	0	0	0	0
D1.6	0	0	0	119	0	20	0	0	1	0	0	0	0	0	0	0	0	0	0	0	0	0	0	0	0	0	0	0	0	0	0	0	0	0	0	0	0	0	0	0	0	0	105	0	0	0	0	59	0
D10	0	0	0	69	0	15	0	0	0	0	0	0	0	0	0	0	0	0	0	0	0	0	0	0	0	0	0	0	0	0	0	0	0	0	0	0	0	0	0	0	0	0	22	0	0	0	0	28	0
D11	0	0	0	0	0	0	0	0	0	0	0	0	0	0	0	0	0	0	0	0	0	0	0	0	0	0	0	0	0	0	0	0	0	0	0	0	0	0	0	0	0	0	0	0	0	0	0	3	0
D1a	5	8	0	20	39	4	0	1	87	0	0	0	0	1	7	0	0	0	0	0	0	0	0	0	0	0	0	0	0	0	0	0	16	0	1993	0	0	26	57	0	3	0	4428	0	0	0	0	6648	0
D2	0	0	0	225	1	0	0	0	0	0	0	0	0	0	8	0	0	0	0	0	0	0	0	0	0	0	0	0	0	0	0	0	6	0	0	0	0	0	0	0	0	0	571	0	0	0	0	7	0
D2.2	0	0	0	1	0	1	0	0	9	0	0	0	0	0	0	0	0	0	0	0	0	0	0	0	0	0	0	0	0	0	0	0	0	0	6	0	0	0	68	0	0	0	2601	0	0	0	0	11	0
D3	0	0	0	28	1	5	0	0	0	0	0	0	0	0	0	0	0	0	0	0	0	0	0	0	0	0	0	0	0	0	0	0	0	0	0	0	0	0	0	0	0	0	10	0	0	0	0	8	0
D4	0	0	0	0	0	0	0	0	0	0	0	0	0	0	0	0	0	0	0	0	0	0	0	0	0	0	0	0	0	0	0	0	0	0	0	0	0	0	0	0	0	0	2	0	0	0	0	0	0
D5	0	0	0	5	1	0	0	0	0	0	0	0	0	0	0	0	0	0	0	0	0	0	0	0	0	0	0	0	0	0	0	0	2	0	2	0	0	0	0	0	0	0	4	0	0	0	0	6	0
D6	0	1	0	16	0	5	0	2	20	0	0	0	0	0	0	0	0	0	0	0	0	0	0	0	0	0	0	0	0	0	0	0	0	0	1	6	12	0	1	0	0	0	3861	0	0	0	0	8	0
D7	1	2	0	0	6	4	0	0	11	0	0	0	0	0	5	0	0	0	0	0	0	0	0	0	0	0	0	1	0	0	0	0	2	0	66	1	1	3	3	0	0	0	46	0	0	0	1	1	0
D8	0	0	0	0	0	0	0	0	0	0	0	0	0	0	0	0	0	0	0	0	0	0	0	0	0	0	0	0	0	0	0	0	0	0	0	0	0	0	0	0	0	0	0	0	0	0	0	0	0
D9	1	0	0	0	0	0	0	0	1	0	0	0	0	0	0	0	0	0	0	0	0	0	0	0	0	0	0	0	0	0	0	0	0	0	2	0	0	0	0	0	0	0	11	0	0	0	0	7	0
F3.1	0	0	0	0	0	0	0	0	0	0	0	0	0	0	0	0	0	0	0	0	0	0	0	0	0	0	0	0	0	0	0	0	0	0	0	0	0	0	0	0	0	8	0	0	0	0	0	0	0
F3.2a	0	0	0	0	0	0	0	0	0	0	0	0	0	1	0	0	0	0	0	0	0	0	0	0	0	0	0	0	0	0	0	0	0	0	0	0	0	0	0	0	0	0	0	0	0	0	0	0	0
F3.3	0	0	0	0	0	0	0	0	3	0	0	0	0	0	0	0	0	0	0	0	0	0	0	0	0	0	0	0	0	0	0	0	0	0	0	0	0	0	0	0	0	0	0	0	0	0	0	0	0
F3.4b	0	0	0	0	0	0	0	0	0	0	0	0	0	0	0	0	0	0	0	0	0	0	0	0	0	0	0	0	0	0	0	0	0	14	0	0	1	0	0	0	0	0	0	0	0	0	0	0	0
F4.4b	0	0	0	0	0	0	0	0	0	0	0	0	0	0	0	0	0	0	0	0	0	0	0	0	0	0	0	0	0	0	0	0	0	0	0	0	0	0	0	0	0	0	0	0	0	0	0	0	0
F4.8c	0	0	0	0	0	0	0	0	0	0	0	0	0	0	0	0	0	0	0	0	0	0	0	0	0	0	0	0	0	0	0	0	0	0	0	0	0	0	0	0	0	0	0	0	0	0	0	0	0
F5.2f	0	0	0	0	0	0	0	0	0	0	0	0	0	0	0	0	0	0	0	0	0	0	0	0	0	0	0	0	0	0	0	0	0	0	0	0	0	0	0	0	0	2	0	0	0	0	0	0	0
G3	1	0	1	0	0	0	0	206	58	0	0	0	0	1238	0	0	6	0	0	2	12	0	0	2	0	0	0	0	0	0	0	0	0	4	0	0	4	0	5	0	1	0	3366	1	64	790	0	0	0
G4	0	0	0	0	0	0	0	0	0	0	0	0	0	0	0	0	0	0	0	0	0	0	0	0	0	0	0	0	0	0	0	0	0	0	0	0	0	0	0	0	0	0	0	0	0	0	0	0	0
H6	0	0	0	0	0	0	0	0	0	0	0	0	0	0	0	0	0	0	0	0	0	0	0	0	0	0	0	0	0	0	0	0	0	0	0	0	0	0	0	0	0	0	0	0	1	0	0	0	0
I4	0	0	0	0	0	0	0	0	0	0	0	0	0	12	0	0	4	2	0	0	0	0	0	0	0	0	0	0	0	0	0	0	0	1	0	1	1	0	1	0	1	23	0	0	0	0	0	0	0
KB2	0	0	0	0	0	0	0	0	0	0	0	0	0	0	0	0	0	0	0	0	0	0	0	0	0	0	0	0	0	0	0	0	0	0	0	0	0	0	0	0	0	0	0	0	0	0	0	0	0
[truncated: 129 more columns]
